# Supplementary material for: Large-scale profiling of signalling pathways reveals an asthma specific signature in bronchial smooth muscle cells
Source: Oncotarget. 2016 Feb 5;7(18):25150–61. doi: 10.18632/oncotarget.7209 (PMC5039037; doi:10.18632/oncotarget.7209)
Supplement: Supplementary file 1 [file oncotarget-07-25150-s001.xlsx]

## Sheet: tab
Table EII. Differentially expressed gene in asthma obtained for CAGE libraries.
Entrez ID	Gene symbol	Gene Name	Chr	Start	End	Strand	logFC	logCPM	Pvalue	FDR
60	ACTB	actin, beta	chr7	5570182	5570265	-	-2.20762	9.99459	0.00188691	0.0951065
123	PLIN2	perilipin 2	chr9	19127475	19127492	-	-1.9128	4.69187	0.00102085	0.0658728
125	ADH1B	alcohol dehydrogenase 1B (class I), beta polypeptide	chr4	100242532	100242601	-	-2.31892	7.02418	0.00101967	0.0658728
148	ADRA1A	adrenoceptor alpha 1A	chr8	26785864	26785865	+	-2.63184	1.82504	0.00468397	0.146606
216	ALDH1A1	aldehyde dehydrogenase 1 family, member A1	chr9	75567954	75567978	-	-2.02944	6.22844	0.00405906	0.139053
290	ANPEP	alanyl (membrane) aminopeptidase	chr15	90347588	90347812	-	2.19677	1.95753	0.000213589	0.0311324
290	ANPEP	alanyl (membrane) aminopeptidase	chr15	90349768	90349983	-	1.80645	2.7314	0.000495697	0.0721402
290	ANPEP	alanyl (membrane) aminopeptidase	chr15	90349238	90349412	-	2.06278	3.32948	0.00118566	0.0456189
301	ANXA1	annexin A1	chr9	75775224	75775719	+	2.2294	1.10769	0.000504227	0.0458176
302	ANXA2	annexin A2	chr15	60656661	60656716	-	2.37402	2.63139	0.000222464	0.0311324
308	ANXA5	annexin A5	chr4	122611955	122612024	-	2.20749	0.814249	0.00219412	0.102633
309	ANXA6	annexin A6	chr5	150518947	150518993	-	3.32129	2.09828	0.00118845	0.0721402
397	ARHGDIB	Rho GDP dissociation inhibitor (GDI) beta	chr12	15114531	15114535	-	-3.75667	3.14913	0.00154426	0.0850171
444	ASPH	aspartate beta-hydroxylase	chr8	62566170	62566185	-	7.01049	7.19186	6.63537e-05	0.0161501
481	ATP1B1	ATPase, Na+/K+ transporting, beta 1 polypeptide	chr1	169075558	169075926	+	-1.72178	2.96661	0.0022623	0.103841
518	ATP5G3	ATP synthase, H+ transporting, mitochondrial Fo complex, subunit C3 (subunit 9)	chr2	176177498	176177500	-	-2.78201	2.92317	0.000199742	0.0305358
576	BAI2	adhesion G protein-coupled receptor B2	chr1	32229650	32229960	-	-2.026	0.935971	0.00267475	0.111669
595	CCND1	cyclin D1	chr11	69466154	69466589	+	2.08406	2.10322	0.000457102	0.0445025
595	CCND1	cyclin D1	chr11	69467000	69467425	+	2.25676	4.38339	0.00152033	0.102633
595	CCND1	cyclin D1	chr11	69466806	69466841	+	2.14008	1.51218	0.00219713	0.0842011
604	BCL6	B-cell CLL/lymphoma 6	chr3	187463187	187463259	-	-1.80412	4.20867	0.000430527	0.0437576
627	BDNF	brain-derived neurotrophic factor	chr11	27721779	27722041	-	-1.46962	6.19233	0.0043612	0.143823
648	BMI1	BMI1 proto-oncogene, polycomb ring finger	chr10	22616689	22616690	+	3.50871	-0.346975	0.00475207	0.14749
652	BMP4	bone morphogenetic protein 4	chr14	54423473	54423559	-	-2.65639	4.89666	0.000473935	0.0446841
730	C7	complement component 7	chr5	40909596	40909597	+	5.53416	1.64842	9.59402e-05	0.0192902
794	CALB2	calbindin 2	chr16	71423778	71423779	+	3.68193	-0.250347	0.000838477	0.0620406
886	CCKAR	cholecystokinin A receptor	chr4	26491913	26492094	-	-4.53552	1.39729	2.11666e-06	0.00244712
912	CD1D	CD1d molecule	chr1	158150682	158150683	+	-2.33162	0.240391	0.00349402	0.128494
990	CDC6	cell division cycle 6	chr17	38412732	38412733	+	-6.20644	0.393464	6.4936e-05	0.0161501
995	CDC25C	cell division cycle 25C	chr5	137673952	137673953	+	-3.38232	1.85074	0.000171116	0.0272871
1039	CDR2	cerebellar degeneration-related protein 2	chr16	22385619	22385967	-	-2.02221	5.04758	2.95981e-05	0.0106547
1052	CEBPD	CCAAT/enhancer binding protein (C/EBP), delta	chr8	48650681	48650727	-	-1.68431	6.79018	0.000866706	0.0627318
1154	CISH	cytokine inducible SH2-containing protein	chr3	50649204	50649205	-	-2.46557	1.23405	0.00225642	0.103829
1191	CLU	clusterin	chr8	27472205	27472286	-	-2.72715	7.30797	0.000269439	0.034292
1311	COMP	cartilage oligomeric matrix protein	chr19	18902112	18902114	-	-2.2747	2.92778	0.000380147	0.0413645
1326	MAP3K8	mitogen-activated protein kinase kinase kinase 8	chr10	30723110	30723573	+	-2.09611	1.07394	0.000992505	0.0658728
1410	CRYAB	crystallin, alpha B	chr11	111782464	111782757	-	-1.56809	7.40084	0.00433514	0.143823
1466	CSRP2	cysteine and glycine-rich protein 2	chr12	77272794	77272800	-	-1.56213	7.08474	0.000802221	0.0612283
1488	CTBP2	C-terminal binding protein 2	chr10	127013071	127013072	+	-3.38507	1.27972	0.000842323	0.0620768
1514	CTSL	cathepsin L	chr9	90235633	90235634	-	-3.67712	5.12185	0.00111702	0.0698063
1593	CYP27A1	cytochrome P450, family 27, subfamily A, polypeptide 1	chr2	219646447	219646868	+	-1.90152	5.54466	0.000401291	0.0421699
1634	DCN	decorin	chr12	91550908	91550921	-	-2.29093	2.00498	0.00266007	0.111669
1645	AKR1C1	aldo-keto reductase family 1, member C1	chr10	4986296	4986300	+	-4.10747	1.11935	4.70494e-06	0.003784
1646	AKR1C2	aldo-keto reductase family 1, member C2	chr10	5046036	5046077	-	-4.59672	7.93467	2.81018e-10	5.19826e-06
1649	DDIT3	DNA-damage-inducible transcript 3	chr12	57914257	57914298	-	-1.47883	4.73596	0.00159635	0.0865175
1674	DES	desmin	chr2	220283096	220283099	+	-3.37143	2.15872	0.000242047	0.0324448
1690	COCH	cochlin	chr14	31337443	31337444	-	-2.39569	-0.218731	0.00411305	0.139859
1727	CYB5R3	cytochrome b5 reductase 3	chr22	43045323	43045415	-	-2.18318	5.71868	0.00256556	0.109486
1756	DMD	dystrophin	chrX	33229605	33229666	-	-1.72898	2.82565	0.00402678	0.138969
1827	RCAN1	regulator of calcineurin 1	chr21	35899118	35899122	-	-1.8181	4.08386	0.0021786	0.10257
1831	TSC22D3	TSC22 domain family, member 3	chrX	106960291	106960292	-	-2.29364	1.11764	0.000303936	0.0365079
1847	DUSP5	dual specificity phosphatase 5	chr10	112257622	112257664	+	-2.79663	5.30352	3.60583e-05	0.0117019
1889	ECE1	endothelin converting enzyme 1	chr1	21605791	21606108	-	2.08395	2.49911	0.00254578	0.109262
1891	ECH1	enoyl CoA hydratase 1, peroxisomal	chr19	39322422	39322503	-	-1.40436	5.43748	0.00160033	0.0865175
1903	S1PR3	sphingosine-1-phosphate receptor 3	chr9	91675031	91675032	-	-3.46712	2.07152	0.000541118	0.0483555
1917	EEF1A2	eukaryotic translation elongation factor 1 alpha 2	chr20	62130435	62130488	-	-3.11477	1.38512	1.46497e-05	0.00732406
1946	EFNA5	ephrin-A5	chr5	107007586	107007888	-	-1.56049	3.68215	0.00155195	0.0851867
1955	MEGF9	multiple EGF-like-domains 9	chr9	123476744	123476765	-	-1.64622	4.30429	0.00107275	0.0679579
1958	EGR1	early growth response 1	chr5	137801163	137801310	+	-3.9133	11.0746	2.75502e-05	0.0103042
1958	EGR1	early growth response 1	chr5	137801458	137801506	+	-3.80307	2.48335	2.78522e-05	0.0103042
1958	EGR1	early growth response 1	chr5	137801718	137801729	+	-3.4767	4.49508	4.8865e-05	0.0145791
1974	EIF4A2	eukaryotic translation initiation factor 4A2	chr3	186501361	186501370	+	-1.78707	4.87147	0.000799362	0.0612283
1984	EIF5A	eukaryotic translation initiation factor 5A	chr17	7215146	7215147	+	2.66372	-0.317031	0.00336205	0.125386
2014	EMP3	epithelial membrane protein 3	chr19	48830120	48830122	+	2.64442	0.615871	0.000165535	0.0266267
2017	CTTN	cortactin	chr11	70255951	70256032	+	1.92315	2.59756	0.00423008	0.141754
2043	EPHA4	EPH receptor A4	chr2	222437002	222437024	-	-2.25781	1.3983	0.00270909	0.11236
2055	CLN8	ceroid-lipofuscinosis, neuronal 8	chr8	1711499	1711500	-	-3.84918	0.129405	0.00058026	0.0499239
2058	EPRS	glutamyl-prolyl-tRNA synthetase	chr1	220203762	220203763	-	2.79983	0.221748	0.00267675	0.111669
2139	EYA2	EYA transcriptional coactivator and phosphatase 2	chr20	45523279	45523522	+	-1.7031	1.92909	0.00494797	0.149929
2149	F2R	coagulation factor II (thrombin) receptor	chr5	76028220	76029256	+	1.67918	4.53057	0.00449821	0.144962
2199	FBLN2	fibulin 2	chr3	13590622	13590675	+	-2.23117	5.18514	0.00470764	0.14685
2217	FCGRT	Fc fragment of IgG, receptor, transporter, alpha	chr19	50015567	50015568	+	-1.76092	0.193232	0.00380257	0.134493
2239	GPC4	glypican 4	chrX	132549461	132549568	-	-2.24154	4.54337	0.000394447	0.0419338
2274	FHL2	four and a half LIM domains 2	chr2	106015451	106015508	-	-2.99152	1.2153	0.000278767	0.0348422
2327	FMO2	flavin containing monooxygenase 2 (non-functional)	chr1	171154436	171154439	+	-4.03459	1.51476	7.19082e-06	0.00452156
2331	FMOD	fibromodulin	chr1	203320180	203320371	-	-1.61884	11.1169	0.00385043	0.135481
2353	FOS	FBJ murine osteosarcoma viral oncogene homolog	chr14	75745527	75745530	+	-5.77862	5.63764	1.03051e-05	0.00560657
2354	FOSB	FBJ murine osteosarcoma viral oncogene homolog B	chr19	45971251	45971256	+	-4.21572	5.09625	0.00102203	0.0658728
2355	FOSL2	FOS-like antigen 2	chr2	28615720	28615778	+	-1.80623	3.33912	0.000460183	0.0445679
2548	GAA	glucosidase, alpha; acid	chr17	78075327	78075386	+	-2.19107	6.25379	0.00119875	0.0721402
2564	GABRE	gamma-aminobutyric acid (GABA) A receptor, epsilon	chrX	151143147	151143151	-	-2.41689	1.16344	0.00494821	0.149929
2583	B4GALNT1	beta-1,4-N-acetyl-galactosaminyl transferase 1	chr12	58026964	58026982	-	-2.21649	0.980134	0.000328664	0.0378982
2619	GAS1	growth arrest-specific 1	chr9	89562420	89562421	-	-3.82987	3.54889	6.49774e-05	0.0161501
2627	GATA6	GATA binding protein 6	chr18	19749393	19749548	+	-1.52005	3.66579	0.00356996	0.130251
2687	GGT5	gamma-glutamyltransferase 5	chr22	24643839	24643870	+	-2.01478	1.57171	0.0023513	0.10495
2730	GCLM	CWC22 spliceosome-associated protein	chr1	94374951	94375030	-	-1.39014	6.27487	0.00245145	0.106814
2872	MKNK2	MAP kinase interacting serine/threonine kinase 2	chr19	2051238	2051246	-	-1.80726	5.02461	0.00206316	0.100534
2960	GTF2E1	general transcription factor IIE, polypeptide 1, alpha 56kDa	chr3	120461588	120461607	+	-2.51139	2.28572	0.00160893	0.0865175
2983	GUCY1B3	guanylate cyclase 1, soluble, beta 3	chr4	156680160	156680235	+	-3.63616	3.25371	2.89577e-07	0.000785141
3087	HHEX	hematopoietically expressed homeobox	chr10	94449678	94449710	+	-1.60672	3.53402	0.00393291	0.137266
3131	HLF	hepatic leukemia factor	chr17	53342318	53342319	+	-2.98678	0.513323	0.000148774	0.0247931
3164	NR4A1	nuclear receptor subfamily 4, group A, member 1	chr12	52445222	52445230	+	-3.43645	6.35325	0.000469261	0.0446841
3183	HNRNPC	heterogeneous nuclear ribonucleoprotein C (C1/C2)	chr14	21737582	21737601	-	-1.78545	2.68459	0.00252188	0.108488
3200	HOXA3	homeobox A3	chr7	27154964	27155073	+	-2.24781	2.83056	0.000164577	0.0266267
3212	HOXB2	homeobox B2	chr17	46627547	46627553	+	3.10934	3.96257	0.000444836	0.0442397
3303	HSPA1A	heat shock 70kDa protein 1A	chr6	31783313	31783320	+	-2.70356	7.91304	0.000438306	0.044064
3304	HSPA1B	heat shock 70kDa protein 1B	chr6	31795509	31795517	+	-2.90894	8.28683	0.0002221	0.0311324
3306	HSPA2	heat shock 70kDa protein 2	chr14	65007426	65007468	+	-1.99626	6.26126	0.00199149	0.0987628
3310	HSPA6	heat shock 70kDa protein 6 (HSP70B')	chr1	161494327	161494328	+	-7.21956	4.25477	5.96438e-05	0.0161501
3315	HSPB1	heat shock 27kDa protein 1	chr7	75911916	75911918	+	-2.84789	0.757751	0.000350284	0.0394035
3337	DNAJB1	DnaJ (Hsp40) homolog, subfamily B, member 1	chr19	14629202	14629255	-	-1.78331	4.9316	0.000236612	0.0319479
3383	ICAM1	intercellular adhesion molecule 1	chr19	10381783	10381795	+	-2.37352	3.5594	0.00130278	0.0767478
3400	ID4	inhibitor of DNA binding 4, dominant negative helix-loop-helix protein	chr6	19837598	19837604	+	-1.99269	4.8996	0.000365665	0.0402623
3418	IDH2	isocitrate dehydrogenase 2 (NADP+), mitochondrial	chr15	90645699	90645700	-	-3.19554	1.24876	0.000989561	0.0658728
3434	IFIT1	interferon-induced protein with tetratricopeptide repeats 1	chr10	91152377	91152378	+	-2.31743	0.303008	0.000329853	0.0378982
3459	IFNGR1	interferon gamma receptor 1	chr6	137540491	137540543	-	-1.69606	2.23044	0.000759686	0.0590449
3460	IFNGR2	interferon gamma receptor 2 (interferon gamma transducer 1)	chr21	34775680	34775776	+	-1.53192	4.5701	0.00318825	0.120828
3488	IGFBP5	insulin-like growth factor binding protein 5	chr2	217559185	217560367	-	-1.85934	13.6467	0.000352109	0.0688449
3488	IGFBP5	insulin-like growth factor binding protein 5	chr2	217541308	217541606	-	-1.53265	5.02174	0.00109047	0.103842
3488	IGFBP5	insulin-like growth factor binding protein 5	chr2	217549208	217549209	-	-3.51723	-0.146505	0.00172571	0.104391
3488	IGFBP5	insulin-like growth factor binding protein 5	chr2	217542856	217542955	-	-1.38925	7.22393	0.00227826	0.09
3488	IGFBP5	insulin-like growth factor binding protein 5	chr2	217543576	217543802	-	-1.36081	8.7076	0.00231379	0.0394035
3491	CYR61	cysteine-rich, angiogenic inducer, 61	chr1	86046440	86046694	+	-2.97674	9.99825	0.000263987	0.0339113
3589	IL11	interleukin 11	chr19	55881698	55881831	-	-2.72592	1.77173	9.22621e-05	0.0926995
3589	IL11	interleukin 11	chr19	55879932	55879933	-	-2.80085	0.0287362	0.00180761	0.0189403
3598	IL13RA2	interleukin 13 receptor, alpha 2	chrX	114292563	114292564	-	2.9484	0.254676	0.00318048	0.120828
3601	IL15RA	interleukin 15 receptor, alpha	chr10	6019473	6019581	-	-1.41009	5.81624	0.00451913	0.14513
3613	IMPA2	inositol(myo)-1(or 4)-monophosphatase 2	chr18	11981448	11981475	+	-2.12415	2.23592	0.00159278	0.0865175
3632	INPP5A	inositol polyphosphate-5-phosphatase, 40kDa	chr10	134341612	134341613	-	-3.21368	-0.40247	0.00192427	0.0964637
3665	IRF7	interferon regulatory factor 7	chr11	615947	615999	-	-1.33115	3.07092	0.00218085	0.10257
3673	ITGA2	integrin, alpha 2 (CD49B, alpha 2 subunit of VLA-2 receptor)	chr5	52332025	52332026	-	3.0342	0.787053	0.00303605	0.117491
3726	JUNB	jun B proto-oncogene	chr19	12902293	12902399	+	-2.23073	6.47149	0.000584072	0.0500193
3727	JUND	jun D proto-oncogene	chr19	18392239	18392434	-	-2.33106	6.66882	0.000376165	0.0411733
3755	KCNG1	potassium channel, voltage gated modifier subfamily G, member 1	chr20	49639643	49639644	-	-2.13368	0.0826624	0.00446044	0.144655
3815	KIT	v-kit Hardy-Zuckerman 4 feline sarcoma viral oncogene homolog	chr4	55524121	55524124	+	-2.43797	0.662844	3.07454e-05	0.0107307
3915	LAMC1	laminin, gamma 1 (formerly LAMB2)	chr1	182991714	182991846	+	-1.8546	3.99334	0.000875304	0.0627318
3921	RPSA	ribosomal protein SA	chr3	39448204	39448216	+	-2.22169	6.36333	0.00151092	0.0839311
3976	LIF	leukemia inhibitory factor	chr22	30593047	30593053	+	-2.47643	2.13914	0.0022229	0.103056
4052	LTBP1	latent transforming growth factor beta binding protein 1	chr2	33171978	33172197	+	-1.49524	3.31249	0.00479222	0.147991
4059	BCAM	basal cell adhesion molecule (Lutheran blood group)	chr19	45312313	45312361	+	-2.22715	4.67714	1.68685e-05	0.00782422
4154	MBNL1	muscleblind-like splicing regulator 1	chr3	152016768	152017193	+	-1.33538	3.57787	0.00277223	0.113661
4237	MFAP2	microfibrillar-associated protein 2	chr1	17307107	17307155	-	-1.89441	2.58021	0.000602822	0.0510684
4241	MFI2	antigen p97 (melanoma associated) identified by monoclonal antibodies 133.2 and 96.5	chr3	196756667	196756720	-	-2.33041	4.08525	0.000143384	0.0243331
4281	MID1	midline 1	chrX	10588500	10588625	-	1.34464	4.99704	0.00419733	0.141683
4312	MMP1	matrix metallopeptidase 1	chr11	102667440	102667522	-	4.12964	2.50372	1.01002e-05	0.0227512
4312	MMP1	matrix metallopeptidase 1	chr11	102666262	102666263	-	3.89924	2.32336	0.000126683	0.00560657
4312	MMP1	matrix metallopeptidase 1	chr11	102668780	102668956	-	2.57183	11.3624	0.00087917	0.0627318
4314	MMP3	matrix metallopeptidase 3	chr11	102713462	102713524	-	4.30329	3.09354	9.2036e-07	0.104391
4314	MMP3	matrix metallopeptidase 3	chr11	102712928	102713010	-	2.86117	3.39186	0.00230892	0.00121606
4314	MMP3	matrix metallopeptidase 3	chr11	102714198	102714374	-	2.4542	10.1239	0.00405962	0.139053
4330	MN1	meningioma (disrupted in balanced translocation) 1	chr22	28197707	28197753	-	-2.18123	2.26215	0.000270658	0.034292
4338	MOCS2	molybdenum cofactor synthesis 2	chr5	52386791	52387137	+	3.192	2.12849	0.000180185	0.0282463
4363	ABCC1	ATP-binding cassette, sub-family C (CFTR/MRP), member 1	chr16	16043488	16043621	+	-2.28441	2.89839	0.000390326	0.0419338
4478	MSN	moesin	chrX	64949322	64949323	+	2.24661	-0.316008	0.0028395	0.114425
4504	MT3	metallothionein 3	chr16	56623436	56623439	+	-2.31954	3.22548	0.00120117	0.0721402
4601	MXI1	MAX interactor 1, dimerization protein	chr10	111985722	111985756	+	-1.90015	5.378	0.000120886	0.0221401
4616	GADD45B	growth arrest and DNA-damage-inducible, beta	chr19	2476117	2476126	+	-1.80142	7.91576	0.00467266	0.146589
4653	MYOC	myocilin, trabecular meshwork inducible glucocorticoid response	chr1	171621821	171621828	-	-3.26595	3.56283	4.01335e-06	0.0033745
4690	NCK1	NCK adaptor protein 1	chr3	136649344	136649345	+	4.502	-0.423901	0.00353324	0.129618
4717	NDUFC1	NADH dehydrogenase (ubiquinone) 1, subcomplex unknown, 1, 6kDa	chr4	140222489	140222490	-	-2.76301	0.533708	0.000489043	0.0452316
4782	NFIC	nuclear factor I/C (CCAAT-binding transcription factor)	chr19	3359625	3359660	+	-1.8028	2.0981	0.00232529	0.104563
4814	NINJ1	ninjurin 1	chr9	95896532	95896581	-	-2.31693	5.46818	0.00181911	0.0926995
4857	NOVA1	neuro-oncological ventral antigen 1	chr14	27067444	27067519	-	-2.4217	2.23945	8.96886e-05	0.0189403
4883	NPR3	natriuretic peptide receptor 3	chr5	32711356	32711870	+	-2.92153	7.17376	2.2669e-05	0.00892193
4907	NT5E	5'-nucleotidase, ecto (CD73)	chr6	86181093	86181116	+	2.30623	1.26305	0.000505286	0.0458176
4969	OGN	osteoglycin	chr9	95165771	95165772	-	-6.31904	1.33723	1.91815e-05	0.00844806
4969	OGN	osteoglycin	chr9	95166935	95166978	-	-3.73499	2.25521	9.82065e-05	0.0194016
4982	TNFRSF11B	tumor necrosis factor receptor superfamily, member 11b	chr8	119964060	119964527	-	-1.51901	9.38408	0.00164438	0.0876594
5010	CLDN11	claudin 11	chr3	170136650	170137036	+	-1.75611	4.24915	0.00371725	0.133001
5091	PC	pyruvate carboxylase	chr11	66725843	66725854	-	-1.83142	2.31315	0.00205422	0.100526
5125	PCSK5	proprotein convertase subtilisin/kexin type 5	chr9	78505557	78505594	+	-1.85308	1.41066	0.00283895	0.114425
5139	PDE3A	phosphodiesterase 3A, cGMP-inhibited	chr12	20522627	20522628	+	-4.79751	2.63307	2.51321e-08	0.000154965
5166	PDK4	pyruvate dehydrogenase kinase, isozyme 4	chr7	95225826	95225831	-	-3.28769	4.7035	0.000317813	0.0372083
5216	PFN1	profilin 1	chr17	4849961	4850108	-	1.65725	4.8885	0.000984202	0.0658728
5226	PGD	phosphogluconate dehydrogenase	chr1	10459072	10459153	+	-2.24334	7.91654	0.000281563	0.0349554
5228	PGF	placental growth factor	chr14	75422299	75422337	-	-2.3207	1.75326	0.0028684	0.114848
5239	PGM5	phosphoglucomutase 5	chr9	70971524	70971526	+	-2.17678	1.04949	0.000500428	0.0458176
5292	PIM1	Pim-1 proto-oncogene, serine/threonine kinase	chr6	37137918	37137926	+	-2.82259	3.87806	1.54e-07	0.000712274
5305	PIP4K2A	phosphatidylinositol-5-phosphate 4-kinase, type II, alpha	chr10	23003491	23003557	-	-2.85081	0.238192	0.000729452	0.0581612
5308	PITX2	paired-like homeodomain 2	chr4	111544224	111544233	-	-4.75067	0.627731	4.34817e-05	0.0131856
5356	PLRG1	pleiotropic regulator 1	chr4	155471535	155471573	-	-1.73636	3.27471	0.00175816	0.091355
5527	PPP2R5C	protein phosphatase 2, regulatory subunit B', gamma	chr14	102276169	102276170	+	-2.38185	1.56159	0.00460466	0.146486
5558	PRIM2	primase, DNA, polypeptide 2 (58kDa)	chr6	57246824	57246825	+	-4.09435	0.0544461	0.000151417	0.0250082
5621	PRNP	prion protein	chr20	4666903	4667336	+	-1.78499	6.88292	0.00470153	0.14685
5654	HTRA1	HtrA serine peptidase 1	chr10	124220988	124221160	+	-2.16614	5.79071	0.0011827	0.0721402
5662	PSD	pleckstrin and Sec7 domain containing	chr10	104170384	104170385	-	-1.97951	0.328853	0.00422994	0.141754
5710	PSMD4	proteasome (prosome, macropain) 26S subunit, non-ATPase, 4	chr1	151227207	151227247	+	-1.54607	5.00745	0.00277447	0.113661
5732	PTGER2	prostaglandin E receptor 2 (subtype EP2)	chr14	52781024	52781060	+	-2.4445	2.03501	9.87971e-06	0.00560657
5740	PTGIS	prostaglandin I2 (prostacyclin) synthase	chr20	48184619	48185164	-	-2.46185	5.99136	1.004e-06	0.00123812
5743	PTGS2	prostaglandin-endoperoxide synthase 2 (prostaglandin G/H synthase and cyclooxygenase)	chr1	186649466	186649559	-	-3.87955	6.99315	1.87708e-05	0.00844806
5795	PTPRJ	protein tyrosine phosphatase, receptor type, J	chr11	48002108	48002250	+	-1.81681	2.33308	0.00103775	0.0661939
5806	PTX3	pentraxin 3, long	chr3	157154570	157154696	+	-2.27103	7.64049	0.000225005	0.0311324
5918	RARRES1	retinoic acid receptor responder (tazarotene induced) 1	chr3	158450230	158450588	-	-2.15771	5.97789	0.000221484	0.0311324
5997	RGS2	regulator of G-protein signaling 2	chr1	192778166	192778173	+	-2.18344	4.73883	0.000857861	0.0627318
6004	RGS16	regulator of G-protein signaling 16	chr1	182573523	182573524	-	-3.36526	0.834935	0.000179677	0.0282463
6009	RHEB	Ras homolog enriched in brain	chr7	151216977	151217183	-	-1.47627	1.03322	0.00493986	0.149929
6046	BRD2	bromodomain containing 2	chr6	32939969	32939976	+	-1.22036	3.45894	0.00487097	0.149425
6091	ROBO1	roundabout guidance receptor 1	chr3	79221548	79221549	-	-4.84935	1.05726	8.94802e-05	0.0189403
6096	RORB	RAR-related orphan receptor B	chr9	77112248	77112249	+	-3.91695	0.782186	0.000539786	0.0483555
6232	RPS27	ribosomal protein S27	chr1	153968072	153968083	+	-3.51199	2.84611	1.69191e-05	0.00782422
6236	RRAD	Ras-related associated with diabetes	chr16	66959434	66959438	-	-2.92052	3.3457	0.000217654	0.0311324
6282	S100A11	S100 calcium binding protein A11	chr1	152006191	152006249	-	1.48507	3.21316	0.00436182	0.143823
6303	SAT1	spermidine/spermine N1-acetyltransferase 1	chrX	23801283	23801431	+	-1.69225	6.51472	0.00434352	0.143823
6355	CCL8	chemokine (C-C motif) ligand 8	chr17	32646451	32646454	+	-2.77436	4.24819	0.00235954	0.10495
6364	CCL20	chemokine (C-C motif) ligand 20	chr2	228678555	228678557	+	-2.57923	1.32892	7.8221e-05	0.0180866
6376	CX3CL1	chemokine (C-X3-C motif) ligand 1	chr16	57406399	57406400	+	-3.42298	1.28388	0.000337955	0.0385895
6398	SECTM1	secreted and transmembrane 1	chr17	80291606	80291874	-	-2.83879	5.0491	3.74131e-06	0.0033745
6422	SFRP1	secreted frizzled-related protein 1	chr8	41166530	41167009	-	-2.8184	5.26451	1.15798e-08	0.000107101
6423	SFRP2	secreted frizzled-related protein 2	chr4	154710218	154710237	-	-4.23947	6.08176	3.79116e-05	0.0118863
6424	SFRP4	secreted frizzled-related protein 4	chr7	37956418	37956419	-	-3.07258	0.338473	0.00103253	0.066089
6484	ST3GAL4	ST3 beta-galactoside alpha-2,3-sialyltransferase 4	chr11	126225555	126225635	+	-2.36584	3.72168	0.000225524	0.0311324
6510	SLC1A5	solute carrier family 1 (neutral amino acid transporter), member 5	chr19	47291568	47291854	-	-2.13709	6.35131	0.00144445	0.0812113
6533	SLC6A6	solute carrier family 6 (neurotransmitter transporter), member 6	chr3	14444065	14444213	+	-1.71254	5.96413	0.00405329	0.139053
6574	SLC20A1	solute carrier family 20 (phosphate transporter), member 1	chr2	113404638	113404639	+	2.05242	-0.126125	0.00473837	0.147349
6604	SMARCD3	SWI/SNF related, matrix associated, actin dependent regulator of chromatin, subfamily d, member 3	chr7	150974222	150974228	-	-2.25344	1.28993	0.00483816	0.148912
6641	SNTB1	syntrophin, beta 1 (dystrophin-associated protein A1, 59kDa, basic component 1)	chr8	121824087	121824380	-	-1.29654	5.41867	0.00236021	0.10495
6659	SOX4	SRY (sex determining region Y)-box 4	chr6	21593972	21593985	+	-1.84349	7.03255	0.00399834	0.138504
6711	SPTBN1	spectrin, beta, non-erythrocytic 1	chr2	54785517	54785518	+	-3.13857	1.39985	0.00348951	0.128494
6750	SST	somatostatin	chr3	187388053	187388184	-	-4.21095	9.9367	3.76939e-05	0.0118863
6780	STAU1	staufen double-stranded RNA binding protein 1	chr20	47739704	47739705	-	3.86482	1.16414	0.00446032	0.144655
6786	STIM1	stromal interaction molecule 1	chr11	3876887	3876900	+	-1.71646	2.99588	0.00433889	0.143823
6790	AURKA	aurora kinase A	chr20	54967255	54967271	-	2.06603	4.04123	0.00407433	0.139053
6869	TACR1	tachykinin receptor 1	chr2	75466313	75466435	+	-1.3647	3.01906	0.00379969	0.134493
6883	TAF12	TAF12 RNA polymerase II, TATA box binding protein (TBP)-associated factor, 20kDa	chr1	28948452	28948453	-	3.59339	1.4917	0.00361908	0.131266
6920	TCEA3	transcription elongation factor A (SII), 3	chr1	23751194	23751251	-	-1.92563	4.80176	5.59837e-05	0.0156907
6925	TCF4	transcription factor 4	chr18	53444548	53444549	+	-2.51982	0.264838	0.00256875	0.109486
6943	TCF21	transcription factor 21	chr6	134212619	134212871	+	-3.03335	3.27467	0.00110343	0.0691906
7043	TGFB3	transforming growth factor, beta 3	chr14	76448212	76448357	-	-1.7736	2.46195	0.000233138	0.111669
7043	TGFB3	transforming growth factor, beta 3	chr14	76314165	76314166	+	-2.36644	-0.186422	0.00267094	0.0319451
7046	TGFBR1	transforming growth factor, beta receptor 1	chr9	101867362	101867465	+	-1.38645	3.62095	0.00208155	0.100534
7050	TGIF1	TGFB-induced factor homeobox 1	chr18	3449335	3449737	+	-2.21792	2.99157	0.000469559	0.0446841
7052	TGM2	transglutaminase 2	chr20	36757690	36757717	-	2.64848	0.397557	0.000794463	0.0612283
7057	THBS1	thrombospondin 1	chr15	39873249	39873487	+	-2.9963	9.10275	0.000302871	0.128242
7057	THBS1	thrombospondin 1	chr15	39873362	39873379	-	-1.96078	2.12207	0.00345944	0.0365079
7086	TKT	transketolase	chr3	53289908	53290038	-	-1.82406	2.64227	0.00072045	0.146486
7086	TKT	transketolase	chr3	53263412	53263437	-	-2.17259	0.630218	0.00462755	0.0580079
7104	TM4SF4	transmembrane 4 L six family member 4	chr3	149245754	149245758	-	2.83582	3.38927	0.00445157	0.144655
7127	TNFAIP2	tumor necrosis factor, alpha-induced protein 2	chr14	103589793	103589796	+	-2.49152	2.30359	0.00137571	0.0787858
7171	TPM4	tropomyosin 4	chr19	16178287	16178514	+	-2.02042	6.17609	0.00134182	0.0780407
7178	TPT1	tumor protein, translationally-controlled 1	chr13	45915225	45915387	-	-2.05541	8.12705	0.00370787	0.132923
7290	HIRA	histone cell cycle regulator	chr22	19417022	19417023	+	-3.70593	2.11369	1.67708e-05	0.00782422
7295	TXN	thioredoxin	chr9	113018731	113018841	-	-2.02565	7.55715	3.34707e-05	0.0110561
7301	TYRO3	TYRO3 protein tyrosine kinase	chr15	41849130	41849150	+	-2.03854	1.08761	0.000716207	0.0580079
7328	UBE2H	ubiquitin-conjugating enzyme E2H	chr7	129592725	129592800	-	-1.46489	3.28562	0.00195681	0.0973042
7332	UBE2L3	ubiquitin-conjugating enzyme E2L 3	chr22	21921998	21922007	+	-2.26702	3.0262	0.00247506	0.107128
7412	VCAM1	vascular cell adhesion molecule 1	chr1	101185293	101185297	+	-2.49013	3.19627	0.000126573	0.0227512
7430	EZR	ezrin	chr6	159240370	159240427	-	-1.86405	4.7352	0.00451604	0.14513
7436	VLDLR	very low density lipoprotein receptor	chr9	2621572	2622125	+	-1.9127	2.78452	0.00447878	0.144655
7453	WARS	tryptophanyl-tRNA synthetase	chr14	100841683	100841953	-	-2.31862	5.79773	7.27768e-05	0.0170408
7465	WEE1	WEE1 G2 checkpoint kinase	chr11	9595239	9595240	+	-2.61319	-0.178437	0.00244743	0.106814
7512	XPNPEP2	X-prolyl aminopeptidase (aminopeptidase P) 2, membrane-bound	chrX	128872929	128872930	+	-2.69105	-0.365434	0.00463263	0.146486
7517	XRCC3	X-ray repair complementing defective repair in Chinese hamster cells 3	chr14	104181784	104181821	-	1.63749	3.02497	0.00435015	0.143823
7520	XRCC5	X-ray repair complementing defective repair in Chinese hamster cells 5 (double-strand-break rejoining)	chr2	217024835	217024837	+	2.1376	0.797246	0.00258148	0.109775
7538	ZFP36	ZFP36 ring finger protein	chr19	39898431	39898941	+	-2.17062	4.91658	0.00021203	0.100922
7538	ZFP36	ZFP36 ring finger protein	chr19	39897483	39897488	+	-1.9778	8.05272	0.00212231	0.0311324
7832	BTG2	BTG family, member 2	chr1	203274642	203274646	+	-2.11818	3.16604	0.000576295	0.0498145
8013	NR4A3	nuclear receptor subfamily 4, group A, member 3	chr9	102584134	102584268	+	-3.6912	2.52868	2.75156e-06	0.00299402
8082	SSPN	sarcospan	chr12	26348503	26348504	+	-1.74018	0.831092	0.00129701	0.0766518
8099	CDK2AP1	cyclin-dependent kinase 2 associated protein 1	chr12	123754779	123754839	-	1.36436	3.58376	0.00165451	0.0876939
8406	SRPX	sushi-repeat containing protein, X-linked	chrX	38080059	38080218	-	-1.43605	8.31554	0.00292772	0.115172
8408	ULK1	unc-51 like autophagy activating kinase 1	chr12	132379164	132379249	+	-1.30567	4.20027	0.0042148	0.141754
8425	LTBP4	latent transforming growth factor beta binding protein 4	chr19	41104412	41104413	+	-4.36097	0.509213	2.74106e-05	0.145783
8425	LTBP4	latent transforming growth factor beta binding protein 4	chr19	41107269	41107288	+	-2.31873	3.32005	0.00335588	0.0103042
8425	LTBP4	latent transforming growth factor beta binding protein 4	chr19	41103077	41103134	+	-1.7752	4.44407	0.00455523	0.125386
8471	IRS4	insulin receptor substrate 4	chrX	107977687	107977688	-	-4.31797	0.568211	0.000248709	0.0326479
8522	GAS7	growth arrest-specific 7	chr17	10102186	10102187	-	-3.36948	0.431247	0.000442726	0.0442397
8532	CPZ	carboxypeptidase Z	chr4	8594437	8594525	+	-1.76783	6.07263	0.00227916	0.103842
8613	PPAP2B	phosphatidic acid phosphatase type 2B	chr1	57044804	57045342	-	-1.92387	7.76221	0.000426615	0.128356
8613	PPAP2B	phosphatidic acid phosphatase type 2B	chr1	57044625	57044626	-	-1.9904	0.42886	0.0034764	0.0435996
8638	OASL	2'-5'-oligoadenylate synthetase-like	chr12	121476777	121476783	-	-2.56716	1.692	0.000877956	0.0627318
8644	AKR1C3	aldo-keto reductase family 1, member C3	chr10	5136565	5136608	+	-2.24207	2.64294	0.000117713	0.0217746
8651	SOCS1	suppressor of cytokine signaling 1	chr16	11350056	11350061	-	-2.48623	1.70973	0.000113537	0.0214307
8671	SLC4A4	solute carrier family 4 (sodium bicarbonate cotransporter), member 4	chr4	72052440	72052483	+	-2.00859	1.72573	0.000694616	0.0566036
8744	TNFSF9	tumor necrosis factor (ligand) superfamily, member 9	chr19	6531032	6531036	+	-2.66005	3.82728	0.000142669	0.0243331
8831	SYNGAP1	synaptic Ras GTPase activating protein 1	chr6	33387839	33388033	+	-1.90696	2.97577	0.000755896	0.0590449
8835	SOCS2	suppressor of cytokine signaling 2	chr12	93965195	93965544	-	-1.95894	3.37579	0.000463564	0.0446615
8862	APLN	apelin	chrX	128788927	128788968	-	-2.03281	6.43104	0.00291386	0.115142
8878	SQSTM1	sequestosome 1	chr5	179234006	179234008	+	-2.25511	1.08658	0.000811639	0.0613572
8911	CACNA1I	calcium channel, voltage-dependent, T type, alpha 1I subunit	chr22	40108080	40108081	-	-3.00297	3.32766	0.000804329	0.0612283
9118	INA	internexin neuronal intermediate filament protein, alpha	chr10	105037813	105037818	+	3.23372	5.58975	0.000744669	0.058867
9120	SLC16A6	solute carrier family 16, member 6	chr17	66287264	66287271	-	2.75186	4.96769	0.000994901	0.0658728
9150	CTDP1	CTD (carboxy-terminal domain, RNA polymerase II, polypeptide A) phosphatase, subunit 1	chr18	77347271	77347272	-	-4.04389	0.348205	0.00021852	0.0311324
9162	DGKI	diacylglycerol kinase, iot	chr7	137406711	137406712	+	-9.07036	2.78979	4.1411e-07	0.000785141
9249	DHRS3	dehydrogenase/reductase (SDR family) member 3	chr1	12677932	12678367	-	-2.37757	6.7251	7.33306e-06	0.102207
9249	DHRS3	dehydrogenase/reductase (SDR family) member 3	chr1	12679977	12679986	-	-4.07746	3.91742	7.63857e-06	0.00452156
9249	DHRS3	dehydrogenase/reductase (SDR family) member 3	chr1	12679056	12679116	-	-2.29346	3.79386	0.000400178	0.0421699
9249	DHRS3	dehydrogenase/reductase (SDR family) member 3	chr1	12676771	12676793	-	-1.80152	0.794558	0.00215486	0.00455801
9308	CD83	CD83 molecule	chr6	14118000	14118003	+	-2.43419	1.83288	0.00241468	0.106728
9328	GTF3C5	general transcription factor IIIC, polypeptide 5, 63kDa	chr9	135894802	135894808	+	-2.96018	5.28865	0.000415447	0.0426941
9334	B4GALT5	UDP-Gal:betaGlcNAc beta 1,4- galactosyltransferase, polypeptide 5	chr20	48330414	48330436	-	-2.37773	2.01408	0.00289657	0.115142
9496	TBX4	T-box 4	chr17	59529746	59529787	+	-2.15503	4.47424	0.0014729	0.0823135
9507	ADAMTS4	ADAM metallopeptidase with thrombospondin type 1 motif, 4	chr1	161168840	161168845	-	-2.21206	5.56846	0.00465157	0.146584
9509	ADAMTS2	ADAM metallopeptidase with thrombospondin type 1 motif, 2	chr5	178696466	178696469	-	-3.79939	1.53858	4.0263e-05	0.0124131
9518	GDF15	growth differentiation factor 15	chr19	18496951	18497168	+	-4.37395	10	6.83995e-06	0.00452156
9545	RAB3D	RAB3D, member RAS oncogene family	chr19	11450312	11450344	-	-2.17315	3.71749	0.000885123	0.0627318
9586	CREB5	cAMP responsive element binding protein 5	chr7	28448971	28448986	+	-1.66306	3.33564	0.00162537	0.086896
9618	TRAF4	TNF receptor-associated factor 4	chr17	27071040	27071041	+	-2.23248	0.460677	0.00291664	0.115142
9690	UBE3C	ubiquitin protein ligase E3C	chr7	156985017	156985023	+	-1.67425	4.20965	0.00395277	0.137699
9697	TRAM2	translocation associated membrane protein 2	chr6	52374382	52374383	-	2.98363	0.327798	0.00387642	0.135583
9746	CLSTN3	calsyntenin 3	chr12	7282958	7283004	+	-1.8564	2.99793	0.000721257	0.0580079
9788	MTSS1	metastasis suppressor 1	chr8	125740651	125740736	-	-1.82122	3.55563	0.000961397	0.0658728
9802	DAZAP2	DAZ associated protein 2	chr12	51633076	51633077	+	-1.71804	1.15591	0.00462933	0.146486
9833	MELK	maternal embryonic leucine zipper kinase	chr9	36487661	36487662	-	-2.50295	-0.0613592	0.0010278	0.0660146
9882	TBC1D4	TBC1 domain family, member 4	chr13	76056304	76056305	-	-2.09688	0.869613	0.0011524	0.0717747
9885	OSBPL2	oxysterol binding protein-like 2	chr20	60813553	60813619	+	-1.33216	4.39351	0.00446568	0.144655
9903	KLHL21	kelch-like family member 21	chr1	6662928	6662929	-	-2.97062	1.93425	0.000997186	0.0658728
9945	GFPT2	glutamine-fructose-6-phosphate transaminase 2	chr5	179780331	179780336	-	-1.85894	1.45022	0.00132528	0.0774538
9986	RCE1	Ras converting CAAX endopeptidase 1	chr11	66610891	66611185	+	-1.73709	3.43199	0.00139529	0.0796605
10007	GNPDA1	glucosamine-6-phosphate deaminase 1	chr5	141392591	141392592	-	-3.33181	1.28886	0.00055479	0.0484374
10082	GPC6	glypican 6	chr13	93879057	93879177	+	-1.57618	3.06818	0.00369077	0.132567
10318	TNIP1	TNFAIP3 interacting protein 1	chr5	150466718	150466727	-	3.0926	1.30671	0.0027891	0.113661
10344	CCL26	chemokine (C-C motif) ligand 26	chr7	75401525	75401596	-	2.38405	4.51317	0.00285245	0.114457
10365	KLF2	Kruppel-like factor 2	chr19	16435634	16435635	+	-3.7257	1.07718	0.000236278	0.0319479
10371	SEMA3A	sema domain, immunoglobulin domain (Ig), short basic domain, secreted, (semaphorin) 3A	chr7	83640403	83640404	-	4.54307	-0.417909	0.000905133	0.0636622
10397	NDRG1	N-myc downstream regulated 1	chr8	134260979	134260980	-	-2.35902	-0.0330872	0.00165037	0.0876939
10409	BASP1	brain abundant, membrane attached signal protein 1	chr5	17217670	17217847	+	-1.78667	6.35439	0.00210586	0.100537
10419	PRMT5	protein arginine methyltransferase 5	chr14	23397821	23397824	-	2.05509	1.55264	0.00272901	0.112737
10468	FST	follistatin	chr5	52775428	52775429	+	-3.07361	-0.00335575	0.0011002	0.0691906
10560	SLC19A2	solute carrier family 19 (thiamine transporter), member 2	chr1	169455125	169455219	-	-1.95108	4.77664	0.00100574	0.0658728
10602	CDC42EP3	CDC42 effector protein (Rho GTPase binding) 3	chr2	37898783	37898819	-	-2.19974	4.82377	0.00381615	0.134716
10609	LEPREL4	prolyl 3-hydroxylase family member 4 (non-enzymatic	chr17	39968195	39968239	-	-1.48568	5.25034	0.00464999	0.146584
10653	SPINT2	serine peptidase inhibitor, Kunitz type, 2	chr19	38755275	38755276	+	-5.98395	0.279155	2.21508e-05	0.00890751
10672	GNA13	guanine nucleotide binding protein (G protein), alpha 13	chr17	63073570	63073572	+	-1.78091	3.50557	0.00172721	0.09
10768	AHCYL1	adenosylhomocysteinase-like 1	chr1	110527343	110527426	+	-1.58989	5.55664	0.00125534	0.0749071
10769	PLK2	polo-like kinase 2	chr5	57755908	57755914	-	-1.47789	5.21883	0.0027353	0.112737
10817	FRS3	fibroblast growth factor receptor substrate 3	chr6	41747637	41747648	-	-2.35759	1.74893	0.000224792	0.0311324
10826	FAXDC2	fatty acid hydroxylase domain containing 2	chr5	154230168	154230177	-	-3.05803	0.607593	0.00067924	0.0556796
10867	TSPAN9	tetraspanin 9	chr12	3321116	3321117	-	-3.18006	2.55729	4.96706e-05	0.0145842
10875	FGL2	fibrinogen-like 2	chr7	76829132	76829184	-	-3.85101	3.82205	3.81e-07	0.000785141
10953	TOMM34	translocase of outer mitochondrial membrane 34	chr20	43572115	43572116	-	2.79644	-0.30811	0.00439276	0.144364
10957	PNRC1	proline-rich nuclear receptor coactivator 1	chr6	89790461	89790495	+	-1.50678	4.34046	0.00123374	0.0738568
10970	CKAP4	cytoskeleton-associated protein 4	chr12	106641608	106641609	+	6.16067	2.64097	0.000284772	0.0658728
10970	CKAP4	cytoskeleton-associated protein 4	chr12	106632825	106633127	-	3.82188	7.15295	0.00101884	0.035118
10983	CCNI	cyclin I	chr4	77997091	77997170	-	-1.67855	6.54411	0.00160777	0.0865175
11040	PIM2	Pim-2 proto-oncogene, serine/threonine kinase	chrX	48776300	48776301	-	-2.27938	1.97794	0.000246035	0.0326479
11167	FSTL1	follistatin-like 1	chr3	120169008	120169009	+	-2.53099	0.0671467	0.00327628	0.12293
11168	PSIP1	PC4 and SFRS1 interacting protein 1	chr9	15510967	15511002	-	-2.39756	1.71699	0.00063139	0.0523743
11315	PARK7	parkinson protein 7	chr1	8022889	8022890	+	4.21955	-0.540414	0.00478631	0.147991
11337	GABARAP	GABA(A) receptor-associated protein	chr17	7144951	7145178	-	1.58028	7.22119	0.00459499	0.146486
11345	GABARAPL2	GABA(A) receptor-associated protein like 2	chr16	75600250	75600309	+	-1.8494	2.25033	0.000673402	0.0556098
22795	NID2	nidogen 2 (osteonidogen)	chr14	52535681	52535988	-	-1.9082	8.13598	0.00028684	0.0351389
22809	ATF5	activating transcription factor 5	chr19	50434129	50434130	+	-2.29023	1.02604	0.00230849	0.132241
22809	ATF5	activating transcription factor 5	chr19	50432001	50432491	+	-2.06267	9.23893	0.00366741	0.104391
22836	RHOBTB3	Rho-related BTB domain containing 3	chr5	95066767	95067136	+	-1.60859	6.80932	0.00178643	0.0920482
23012	STK38L	serine/threonine kinase 38 like	chr12	27397182	27397183	+	-2.12874	-0.334828	0.00207812	0.100534
23022	PALLD	palladin, cytoskeletal associated protein	chr4	169753241	169753281	+	-2.23062	2.19812	0.00181516	0.0926995
23032	USP33	ubiquitin specific peptidase 33	chr1	78225495	78225556	-	-1.19123	4.29691	0.004215	0.141754
23063	WAPAL	WAPL cohesin release factor	chr10	88281416	88281417	+	-2.98298	0.0254905	0.000221713	0.0311324
23092	ARHGAP26	Rho GTPase activating protein 26	chr5	142149939	142149940	+	-5.30033	0.544656	1.17069e-05	0.00618727
23141	ANKLE2	ankyrin repeat and LEM domain containing 2	chr12	133338356	133338418	-	-2.77054	1.77105	0.00268541	0.111669
23207	PLEKHM2	pleckstrin homology domain containing, family M (with RUN domain) member 2	chr1	16010779	16011068	+	-1.719	5.28941	0.00318385	0.120828
23213	SULF1	sulfatase 1	chr8	70378856	70379076	+	-2.51588	3.02508	9.31759e-05	0.0189403
23213	SULF1	sulfatase 1	chr8	70476317	70476318	+	3.4957	2.25264	0.00314384	0.120507
23275	POFUT2	protein O-fucosyltransferase 2	chr21	46707747	46707810	-	-2.03365	6.81537	0.000248857	0.0326479
23353	SUN1	Sad1 and UNC84 domain containing 1	chr7	856277	856278	+	-2.36907	-0.0631293	0.00492026	0.149929
23357	ANGEL1	angel homolog 1	chr14	77279203	77279204	-	-2.51246	0.321381	0.00293253	0.115172
23384	SPECC1L	sperm antigen with calponin homology and coiled-coil domains 1-like	chr22	24667117	24667118	+	-2.37788	-0.27959	0.000413829	0.0426941
23451	SF3B1	splicing factor 3b, subunit 1, 155kDa	chr2	198299732	198299771	-	-2.12298	5.07607	0.000482087	0.0448622
23452	ANGPTL2	angiopoietin-like 2	chr9	129884883	129885279	-	-1.74559	9.12041	0.00019431	0.0299529
23516	SLC39A14	solute carrier family 39 (zinc transporter), member 14	chr8	22224755	22225049	+	-1.76053	4.86078	0.000997455	0.0658728
23657	SLC7A11	solute carrier family 7 (anionic amino acid transporter light chain, xc- system), member 11	chr4	139163423	139163531	-	-2.23032	5.31245	0.000133362	0.023273
23704	KCNE4	potassium channel, voltage gated subfamily E regulatory beta subunit 4	chr2	223916896	223916909	+	-2.97904	6.34628	6.28697e-07	0.000906671
24146	CLDN15	claudin 15	chr7	100881082	100881083	-	-2.4572	1.53645	0.00242329	0.106728
25932	CLIC4	chloride intracellular channel 4	chr1	25140594	25140618	+	3.61766	3.58462	0.00141014	0.0800144
25987	TSKU	tsukushi, small leucine rich proteoglycan	chr11	76495189	76495235	+	-3.3202	2.7532	3.23906e-06	0.0415334
25987	TSKU	tsukushi, small leucine rich proteoglycan	chr11	76494182	76494400	+	-1.80449	5.46407	0.000383945	0.00332868
26504	CNNM4	cyclin and CBS domain divalent metal cation transport mediator 4	chr2	97426608	97426638	+	-2.35123	1.75525	0.00171385	0.0898097
26577	PCOLCE2	procollagen C-endopeptidase enhancer 2	chr3	142607753	142608048	-	-1.57852	4.65124	0.000827705	0.0619804
26985	AP3M1	adaptor-related protein complex 3, mu 1 subunit	chr10	75855555	75855578	+	2.12151	0.928133	0.00119405	0.0721402
27077	B9D1	B9 protein domain 1	chr17	19266022	19266023	-	-1.82018	0.0309547	0.0047829	0.147991
27086	FOXP1	forkhead box P1	chr3	71179736	71179737	-	-2.74796	0.502757	0.00159212	0.0865175
27163	NAAA	N-acylethanolamine acid amidase	chr4	76862127	76862181	-	-1.3167	4.25374	0.00317582	0.120828
27183	VPS4A	vacuolar protein sorting 4 homolog A (S. cerevisiae)	chr16	69345223	69345258	+	-2.00376	3.20156	0.00232889	0.104563
27244	SESN1	sestrin 1	chr6	109330744	109330758	-	-1.70175	3.61694	0.00284546	0.114425
27289	RND1	Rho family GTPase 1	chr12	49259652	49259653	-	-3.42871	1.14782	0.000936799	0.0651463
29065	ASAP1-IT1	ASAP1 intronic transcript 1	chr8	131370363	131370914	-	-1.18284	3.20773	0.00488976	0.149753
29780	PARVB	parvin, beta	chr22	44420153	44420207	+	-1.87919	1.59245	0.00262933	0.111044
29923	HILPDA	hypoxia inducible lipid droplet-associated	chr7	128095881	128095955	+	-2.17763	4.19048	9.11932e-05	0.0189403
30061	SLC40A1	solute carrier family 40	chr2	190445505	190445509	-	-3.63928	3.78593	5.79527e-06	0.00446671
30837	SOCS7	suppressor of cytokine signaling 7	chr17	36507932	36507934	+	-1.53898	0.876752	0.00181345	0.0926995
51094	ADIPOR1	adiponectin receptor 1	chr1	202927404	202927422	-	-1.80749	3.36698	0.000615584	0.0515252
51115	RMDN1	regulator of microtubule dynamics 1	chr8	87515641	87515643	+	-1.65713	4.8635	0.00278959	0.113661
51148	CERCAM	cerebral endothelial cell adhesion molecule	chr9	131182715	131183320	+	-1.93578	6.02141	0.00143004	0.0808958
51191	HERC5	HECT and RLD domain containing E3 ubiquitin protein ligase 5	chr4	89378267	89378268	+	-2.28486	0.942605	0.000252044	0.0328332
51208	CLDN18	claudin 18	chr3	137770115	137770116	-	-4.44627	0.672433	0.000154846	0.0253482
51283	BFAR	bifunctional apoptosis regulator	chr16	14726765	14726832	+	-1.59212	4.35765	0.00144879	0.0812113
51308	REEP2	receptor accessory protein 2	chr5	137774714	137774734	+	-1.79314	2.04226	0.00363404	0.131551
51393	TRPV2	transient receptor potential cation channel, subfamily V, member 2	chr17	16323434	16323467	+	2.56719	2.48338	0.000146709	0.0246712
51474	LIMA1	LIM domain and actin binding 1	chr12	50616137	50616441	-	-3.32586	4.95743	6.26911e-06	0.00452156
51571	FAM49B	family with sequence similarity 49, member B	chr8	131028887	131028888	-	-2.85375	0.107491	0.000863358	0.0627318
51755	CDK12	cyclin-dependent kinase 12	chr17	37686906	37686907	+	-4.75432	0.0788739	0.000190762	0.0296531
53947	A4GALT	alpha 1,4-galactosyltransferase	chr22	43116805	43117294	-	-2.14051	3.32153	6.52571e-05	0.0161501
53981	CPSF2	cleavage and polyadenylation specific factor 2, 100kDa	chr14	92599370	92599371	-	-2.42825	0.0275846	0.00106967	0.0679579
54165	DCUN1D1	DCN1, defective in cullin neddylation 1, domain containing 1	chr3	182698325	182698327	-	-2.37936	1.82818	0.000554058	0.0484374
54507	ADAMTSL4	ADAMTS-like 4	chr1	150521842	150522313	+	-2.00634	6.09088	0.0022208	0.103056
54715	RBFOX1	RNA binding protein, fox-1 homolog (C. elegans) 1	chr16	6265115	6265116	+	3.58771	1.73115	0.00096842	0.0658728
54751	FBLIM1	filamin binding LIM protein 1	chr1	16084404	16084458	+	-2.74529	1.1247	0.00433681	0.143823
54764	ZRANB1	zinc finger, RAN-binding domain containing 1	chr10	126605460	126605487	+	-1.93403	0.93143	0.00204813	0.100494
54814	QPCTL	glutaminyl-peptide cyclotransferase-like	chr19	46196344	46196345	+	-3.588	0.6353	0.000812656	0.0613572
55034	MOCOS	molybdenum cofactor sulfurase	chr18	33767383	33767413	-	-2.11865	3.66474	0.000548988	0.0484374
55117	SLC6A15	solute carrier family 6 (neutral amino acid transporter), member 15	chr12	85306499	85306582	-	-1.87823	4.36905	0.00440163	0.144364
55174	INTS10	integrator complex subunit 10	chr8	19674924	19674971	+	-1.82001	4.36138	0.00201312	0.104391
55174	INTS10	integrator complex subunit 10	chr8	19614756	19614763	-	-2.37407	1.17252	0.00230237	0.148568
55174	INTS10	integrator complex subunit 10	chr8	19615417	19615419	-	-1.99843	1.14072	0.00481895	0.0993033
55240	STEAP3	STEAP family member 3, metalloreductase	chr2	119988342	119988343	+	3.43807	0.311812	0.000355735	0.0394035
55281	TMEM140	transmembrane protein 140	chr7	134832796	134832890	+	-1.43002	4.2096	0.00385247	0.135481
55544	RBM38	RNA binding motif protein 38	chr20	55966449	55966453	+	-1.85675	4.55743	0.00324828	0.122328
55568	GALNT10	polypeptide N-acetylgalactosaminyltransferase 10	chr5	153541915	153541916	-	-2.15368	0.74755	0.000437383	0.044064
55615	PRR5	proline rich 5 (renal)	chr22	45064628	45064629	+	-2.86556	0.170477	0.00194306	0.0971426
55683	KANSL3	KAT8 regulatory NSL complex subunit 3	chr2	97304015	97304083	-	-1.44719	2.72446	0.000893216	0.0630638
55744	COA1	cytochrome c oxidase assembly factor 1 homolog	chr7	43769081	43769109	-	-1.54975	2.25968	0.00202109	0.0994313
55749	CCAR1	cell division cycle and apoptosis regulator 1	chr10	70480968	70480997	+	-2.04812	4.10282	0.0024228	0.106728
55790	CSGALNACT1	chondroitin sulfate N-acetylgalactosaminyltransferase 1	chr8	19459734	19459740	-	-2.20982	0.710012	0.000316708	0.0372083
55796	MBNL3	muscleblind-like splicing regulator 3	chrX	131623061	131623069	-	1.93353	2.47838	0.00424183	0.14189
55851	PSENEN	presenilin enhancer gamma secretase subunit	chr19	36237320	36237323	+	2.43573	3.72213	0.00435924	0.143823
55998	NXF5	nuclear RNA export factor 5	chrX	101035625	101035626	-	-2.17345	2.48282	0.00368956	0.132567
56100	PCDHGB6	protocadherin gamma subfamily B, 6	chr5	140787571	140787594	+	-1.90423	2.95292	0.00134582	0.0780407
56160	NDNL2	necdin-like 2	chr15	29423772	29423773	+	-4.71218	0.523553	0.000111759	0.0213125
56160	NDNL2	necdin-like 2	chr15	29561997	29562026	-	-1.75744	1.09887	0.0027893	0.113661
56478	EIF4ENIF1	eukaryotic translation initiation factor 4E nuclear import factor 1	chr22	31885771	31885874	-	-1.48078	1.86325	0.00496845	0.149929
56975	FAM20C	family with sequence similarity 20, member C	chr7	192538	192835	+	-3.15195	6.70517	6.63172e-05	0.0161501
56975	FAM20C	family with sequence similarity 20, member C	chr7	193437	193438	+	-2.3668	0.985894	0.0028392	0.114425
57088	PLSCR4	phospholipid scramblase 4	chr3	145968803	145968930	-	-1.3833	5.19595	0.00397192	0.138106
57094	CPA6	carboxypeptidase A6	chr8	68658640	68658642	-	-2.42463	0.887135	0.00055003	0.0484374
57209	ZNF248	zinc finger protein 248	chr10	38146536	38146538	-	-1.84181	1.22445	0.00411081	0.139859
57326	PBXIP1	pre-B-cell leukemia homeobox interacting protein 1	chr1	154928574	154928602	-	-1.59467	1.20803	0.00267222	0.111669
57488	ESYT2	extended synaptotagmin-like protein 2	chr7	158621428	158621429	+	-3.54361	1.20511	3.20788e-05	0.0109888
57488	ESYT2	extended synaptotagmin-like protein 2	chr7	158622172	158622256	-	-1.52183	5.19281	0.00290715	0.115142
57554	LRRC7	leucine rich repeat containing 7	chr1	70118381	70118382	+	-2.44245	-0.198997	0.00360748	0.131266
57556	SEMA6A	sema domain, transmembrane domain (TM), and cytoplasmic domain, (semaphorin) 6A	chr5	115898218	115898219	+	-5.55947	1.53569	0.00010092	0.0196507
57574	MARCH4	membrane-associated ring finger (C3HC4) 4, E3 ubiquitin protein ligase	chr2	217235648	217236001	-	1.98981	2.07641	0.00210005	0.100537
57574	MARCH4	membrane-associated ring finger (C3HC4) 4, E3 ubiquitin protein ligase	chr2	217236781	217237206	-	2.07858	2.9549	0.00398082	0.138156
57575	PCDH10	protocadherin 10	chr4	134070446	134070448	+	-1.8519	1.67447	0.00247868	0.107128
57613	KIAA1467	KIAA1467	chr12	13197316	13197324	+	-2.04445	2.29418	0.00119824	0.0721402
57628	DPP10	dipeptidyl-peptidase 10 (non-functional)	chr2	116870547	116870548	-	-2.79068	-0.153138	0.00299703	0.116597
57655	GRAMD1A	GRAM domain containing 1A	chr19	35491221	35491226	+	-1.44521	2.95161	0.00496546	0.149929
57703	CWC22	CWC22 spliceosome-associated protein	chr2	180871832	180871836	-	-2.75242	1.11923	0.00244905	0.106814
57820	CCNB1IP1	cyclin B1 interacting protein 1, E3 ubiquitin protein ligase	chr14	20801437	20801449	-	-1.59579	2.74309	0.00473958	0.147349
58489	ABHD17C	abhydrolase domain containing 17C	chr15	80987655	80987707	+	-2.48	2.80749	0.000791665	0.0612283
58498	MYL7	myosin, light chain 7, regulatory	chr7	44185728	44185740	-	-2.70217	0.747252	0.000456881	0.0445025
60370	AVPI1	arginine vasopressin-induced 1	chr10	99446980	99446998	-	-1.35545	3.03947	0.00154049	0.0850171
60436	TGIF2	TGFB-induced factor homeobox 2	chr20	35201997	35201998	+	-2.38706	-0.329629	0.00439477	0.144364
60686	C14orf93	chromosome 14 open reading frame 93	chr14	23479351	23479352	-	-2.69916	0.572644	0.000964616	0.0658728
63876	PKNOX2	PBX/knotted 1 homeobox 2	chr11	125034644	125034648	+	-2.78394	1.3876	1.97118e-05	0.00847975
64115	C10orf54	chromosome 10 open reading frame 54	chr10	73533224	73533331	-	-2.99573	4.66049	6.37189e-07	0.000906671
64129	TINAGL1	tubulointerstitial nephritis antigen-like 1	chr1	32042113	32042115	+	-3.25513	2.79005	0.00325361	0.122328
64215	DNAJC1	DnaJ (Hsp40) homolog, subfamily C, member 1	chr10	22292617	22292697	-	-1.18538	5.10007	0.00416472	0.140839
64332	NFKBIZ	nuclear factor of kappa light polypeptide gene enhancer in B-cells inhibitor, zeta	chr3	101568355	101568357	+	-5.14457	3.39741	3.98572e-07	0.000785141
64397	ZNF106	zinc finger protein 106	chr15	42749728	42749731	-	2.5796	3.52107	0.000409511	0.042557
64403	CDH24	cadherin 24, type 2	chr14	23526728	23526753	-	-1.55464	2.69281	0.00268639	0.111669
64777	RMND5B	required for meiotic nuclear division 5 homolog B	chr5	177558009	177558016	+	-2.00964	1.51693	0.00148752	0.0828797
64969	MRPS5	mitochondrial ribosomal protein S5	chr2	95787693	95787761	-	-1.61103	3.80888	0.000403507	0.0421699
65094	JMJD4	jumonji domain containing 4	chr1	227923126	227923167	+	-1.41817	2.23489	0.00296136	0.115812
65998	C11orf95	chromosome 11 open reading frame 95	chr11	63531902	63531903	+	-5.12814	0.382064	9.85916e-05	0.0194016
79034	C7orf26	chromosome 7 open reading frame 26	chr7	6629646	6629913	+	-1.89756	3.73085	0.000608531	0.0511664
79365	BHLHE41	basic helix-loop-helix family, member e41	chr12	26277968	26277970	-	-1.87941	0.377747	0.00407289	0.139053
79589	RNF128	ring finger protein 128, E3 ubiquitin protein ligase	chrX	105969909	105969939	+	-1.9658	2.85311	0.00062897	0.0523743
79625	NDNF	neuron-derived neurotrophic factor	chr4	121993448	121993732	-	-2.4331	3.89264	6.25172e-05	0.0161501
79734	KCTD17	potassium channel tetramerization domain containing 17	chr22	37456937	37456939	-	-3.11316	1.94415	0.000940343	0.0651478
79792	GSDMD	gasdermin D	chr8	144635685	144635754	-	-1.62163	1.92391	0.00245838	0.106814
79845	RNF122	ring finger protein 122	chr8	33424644	33424646	-	-2.07843	0.807197	0.00342899	0.127368
79879	CCDC134	coiled-coil domain containing 134	chr22	42177369	42177370	+	2.86056	-0.0552751	0.00101057	0.0658728
80012	PHC3	polyhomeotic homolog 3 (Drosophila)	chr3	169899517	169899535	-	-1.43671	2.83556	0.00445598	0.144655
80039	FAM106A	family with sequence similarity 106, member A	chr17	18476032	18476033	+	-3.35182	1.19728	0.000862327	0.0627318
80149	ZC3H12A	zinc finger CCCH-type containing 12A	chr1	37940178	37940182	+	-1.96996	5.44204	0.00256557	0.109486
80206	FHOD3	formin homology 2 domain containing 3	chr18	33877673	33877675	+	-1.69643	1.61375	0.00459575	0.146486
80223	RAB11FIP1	RAB11 family interacting protein 1 (class I)	chr8	37757002	37757051	-	-1.61792	3.01447	0.000734132	0.0582831
80256	FAM214B	family with sequence similarity 214, member B	chr9	35111430	35111556	-	1.49516	4.38361	0.00118308	0.0721402
80325	ABTB1	ankyrin repeat and BTB (POZ) domain containing 1	chr3	127439998	127439999	-	2.93071	-0.266927	0.00443853	0.144655
80863	PRRT1	proline-rich transmembrane protein 1	chr6	32119681	32119722	-	-1.632	3.01347	0.004435	0.144655
81031	SLC2A10	solute carrier family 2 (facilitated glucose transporter), member 10	chr20	45338245	45338309	+	-1.47843	6.10473	0.00353861	0.129618
81555	YIPF5	Yip1 domain family, member 5	chr5	143550137	143550223	-	-1.87141	5.56689	0.000993691	0.0658728
81567	TXNDC5	thioredoxin domain containing 5 (endoplasmic reticulum)	chr6	7910838	7911068	-	-1.77007	3.67006	0.00132732	0.0774538
81606	LBH	limb bud and heart development	chr2	30480393	30480854	+	-1.85131	1.87339	0.00448088	0.144655
83716	CRISPLD2	cysteine-rich secretory protein LCCL domain containing 2	chr16	84853584	84853621	+	-1.92845	6.07588	0.0035492	0.129749
83882	TSPAN10	tetraspanin 10	chr17	79609346	79609348	+	2.49412	0.682707	0.00296095	0.115812
83930	STARD3NL	STARD3 N-terminal like	chr7	38217821	38217997	+	-1.6785	3.90364	0.0010007	0.0658728
83937	RASSF4	Ras association (RalGDS/AF-6) domain family member 4	chr10	45455210	45455250	+	-1.66079	3.50813	0.00210879	0.100537
84552	PARD6G	par-6 family cell polarity regulator gamma	chr18	78005305	78005306	+	-2.36244	1.03344	0.00454597	0.145739
84850	GLIS3-AS1	GLIS3 antisense RNA 1	chr9	3798208	3798209	-	-4.62154	1.34516	2.99516e-05	0.0106547
84940	CORO6	coronin 6	chr17	27949876	27949930	-	-1.88885	3.80433	0.00119445	0.0721402
84989	JMJD1C-AS1	JMJD1C antisense RNA 1	chr10	65186888	65186889	+	-3.0438	-0.268076	0.00227884	0.103842
89122	TRIM4	tripartite motif containing 4	chr7	99517111	99517183	-	-1.13719	3.0805	0.00402625	0.138969
89801	PPP1R3F	protein phosphatase 1, regulatory subunit 3F	chrX	49126253	49126254	+	-2.04955	-0.161374	0.00200959	0.0993033
89927	C16orf45	chromosome 16 open reading frame 45	chr16	15528332	15528451	+	-1.66992	4.24158	0.000757009	0.0590449
90007	MIDN	midnolin	chr19	1248548	1248602	+	-2.01713	4.28185	0.000311344	0.0369182
90007	MIDN	midnolin	chr19	1250427	1250428	+	-2.53289	0.212878	0.00207441	0.149157
90007	MIDN	midnolin	chr19	1249872	1250137	+	-1.84155	5.56482	0.00485418	0.100534
90525	SHF	Src homology 2 domain containing F	chr15	45480148	45480165	-	-1.46467	3.09931	0.00273645	0.112737
90649	ZNF486	zinc finger protein 486	chr19	20235789	20235797	+	-2.20886	2.4973	0.00060123	0.0510684
91179	SCARF2	scavenger receptor class F, member 2	chr22	20792110	20792192	-	-1.81172	6.20443	0.00194857	0.0971554
91461	PKDCC	protein kinase domain containing, cytoplasmic	chr2	42275155	42275253	+	-1.7401	6.67755	0.00135557	0.0781312
91663	MYADM	myeloid-associated differentiation marker	chr19	54369438	54369647	+	-1.63444	2.62169	0.00376674	0.134253
92170	MTG1	mitochondrial ribosome-associated GTPase 1	chr10	135211937	135211938	+	6.08198	3.10007	0.000310333	0.0369182
93145	OLFM2	olfactomedin 2	chr19	10047185	10047225	-	-3.65549	3.68964	5.59662e-05	0.0156907
93185	IGSF8	immunoglobulin superfamily, member 8	chr1	160068278	160068470	-	-1.30721	5.65058	0.0040555	0.139053
112476	PRRT2	proline-rich transmembrane protein 2	chr16	29823488	29823566	+	-1.54411	4.84162	0.00260616	0.110571
112574	SNX18	sorting nexin 18	chr5	53813578	53813602	+	-1.68978	4.84367	0.000604605	0.0510684
114915	EPB41L4A-AS1	EPB41L4A antisense RNA 1	chr5	111496524	111496601	+	-1.94617	6.516	0.00021443	0.0311324
114990	VASN	vasorin	chr16	4421814	4421882	+	-2.63186	7.19138	0.000474443	0.0446841
115265	DDIT4L	DNA-damage-inducible transcript 4-like	chr4	101111624	101111625	-	-3.08994	1.29471	8.57056e-05	0.0189403
117248	GALNT15	polypeptide N-acetylgalactosaminyltransferase 15	chr3	16215970	16216608	+	-1.75626	8.31694	0.00330779	0.123861
119587	CPXM2	carboxypeptidase X (M14 family), member 2	chr10	125651289	125651350	-	-2.70698	5.23691	0.00224569	0.103829
121512	FGD4	FYVE, RhoGEF and PH domain containing 4	chr12	32687253	32687278	+	-2.59256	1.08447	0.000273351	0.0343976
121536	AEBP2	AE binding protein 2	chr12	19592423	19592622	+	-1.1417	3.34349	0.00497902	0.150003
121601	ANO4	anoctamin 4	chr12	101188732	101188733	+	4.47327	-0.44336	0.00182685	0.092838
121793	TEX29	testis expressed 29	chr13	111927306	111927308	+	-3.65606	2.393	0.000130554	0.023
124997	WDR81	WD repeat domain 81	chr17	1631776	1631777	-	-5.32608	0.986766	6.20281e-05	0.0161501
127435	PODN	podocan	chr1	53504653	53504655	+	2.26155	1.53425	0.00298473	0.11648
130271	PLEKHH2	pleckstrin homology domain containing, family H (with MyTH4 domain) member 2	chr2	43864436	43864461	+	-1.69734	1.37847	0.0046239	0.146486
131408	FAM131A	family with sequence similarity 131, member A	chr3	184053711	184053723	+	-1.80506	1.71952	0.00045204	0.0445025
132946	ARL9	ADP-ribosylation factor-like 9	chr4	57356572	57356573	+	2.85959	-0.0558049	0.00290859	0.115142
138428	PTRH1	peptidyl-tRNA hydrolase 1 homolog	chr9	130477875	130477955	-	1.56852	4.72563	0.00387736	0.135583
140809	SRXN1	sulfiredoxin 1	chr20	633838	634041	-	-3.7554	3.58636	2.90294e-07	0.000785141
140885	SIRPA	signal-regulatory protein alpha	chr20	1918611	1918612	+	-2.78465	3.47452	0.00412565	0.14003
143458	LDLRAD3	low density lipoprotein receptor class A domain containing 3	chr11	35965603	35965626	+	-2.19722	1.29765	0.000883048	0.0627318
143903	LAYN	layilin	chr11	111411381	111411576	+	-1.85283	6.97247	0.00144817	0.0812113
145501	ISM2	isthmin 2	chr14	77965158	77965159	-	-2.61243	0.890471	0.00467202	0.146589
145864	HAPLN3	hyaluronan and proteoglycan link protein 3	chr15	89438775	89438776	-	-2.71651	2.10408	0.00162173	0.086896
148423	C1orf52	chromosome 1 open reading frame 52	chr1	85725323	85725345	-	-2.19611	2.04196	0.00013015	0.023
150465	TTL	tubulin tyrosine ligase	chr2	113258841	113258842	+	4.43084	-0.44396	0.00128241	0.0762767
151176	FAM132B	family with sequence similarity 132, member B	chr2	239067558	239067582	+	-2.11286	3.01368	0.000115192	0.0215235
151194	METTL21A	methyltransferase like 21A	chr2	208489694	208490038	-	-2.30403	1.36537	0.000259529	0.0335718
152078	C3orf55	PQ loop repeat containing 2-like	chr3	157251386	157251438	-	2.63087	3.62272	5.71072e-07	0.000906671
153657	TTC23L	tetratricopeptide repeat domain 23-like	chr5	34811120	34811121	+	2.88284	-0.255365	0.00300034	0.116597
154091	SLC2A12	solute carrier family 2 (facilitated glucose transporter), member 12	chr6	134373745	134373790	-	-2.58987	4.29415	7.01651e-05	0.016856
157506	RDH10	retinol dehydrogenase 10 (all-trans)	chr8	74206520	74206838	+	-2.31499	4.17863	8.91191e-05	0.0189403
158293	FAM120AOS	family with sequence similarity 120A opposite strand	chr9	96215829	96215833	-	-2.86895	0.489409	0.00289524	0.115142
158427	TSTD2	thiosulfate sulfurtransferase (rhodanese)-like domain containing 2	chr9	100403077	100403078	+	4.73431	-0.316284	0.000834314	0.0619804
161198	CLEC14A	C-type lectin domain family 14, member A	chr14	38725268	38725298	-	4.32577	3.42939	0.000341969	0.0388082
161291	TMEM30B	transmembrane protein 30B	chr14	61748478	61748526	-	-2.86687	3.01082	8.35291e-05	0.0189403
161742	SPRED1	sprouty-related, EVH1 domain containing 1	chr15	38544998	38545050	+	-1.61766	2.00835	0.00291933	0.115142
161882	ZFPM1	zinc finger protein, FOG family member 1	chr16	88519685	88519686	+	-2.40462	0.842896	0.00118227	0.0721402
170689	ADAMTS15	ADAM metallopeptidase with thrombospondin type 1 motif, 15	chr11	130318403	130318539	+	-3.16546	3.08276	2.08299e-05	0.00862629
170825	GSX2	GS homeobox 2	chr4	54958045	54958057	-	-2.12686	0.476966	0.000561674	0.0487786
171546	SPTSSA	serine palmitoyltransferase, small subunit A	chr14	34931433	34931491	-	-1.58209	8.3394	0.00249113	0.107415
196996	GRAMD2	GRAM domain containing 2	chr15	72501011	72501231	-	1.7937	2.43531	0.00189611	0.0953104
201475	RAB12	RAB12, member RAS oncogene family	chr18	8577674	8577675	-	-2.98916	0.182614	0.000748567	0.0589234
201627	DENND6A	DENN/MADD domain containing 6A	chr3	57678797	57678830	-	-2.25812	2.21426	9.1017e-05	0.0189403
204010	RPSAP52	ribosomal protein SA pseudogene 52	chr12	66220718	66220793	-	2.32792	4.01623	0.000320062	0.0372358
219654	ZCCHC24	zinc finger, CCHC domain containing 24	chr10	81203978	81203979	-	3.66528	-0.217026	0.000291823	0.0355141
219699	UNC5B	unc-5 netrin receptor B	chr10	72972282	72972489	+	-2.35114	4.45676	8.97902e-05	0.0189403
220382	FAM181B	family with sequence similarity 181, member B	chr11	82400565	82400566	+	-2.23618	2.00863	0.00140036	0.0797041
221421	RSPH9	radial spoke head 9 homolog (Chlamydomonas)	chr6	43612778	43612808	+	-2.1854	0.467329	0.00346978	0.128356
221476	PI16	peptidase inhibitor 16	chr6	36922511	36922514	+	-4.62329	4.67092	7.16838e-05	0.0170001
221749	PXDC1	PX domain containing 1	chr6	3751752	3752389	-	-1.71364	3.93406	0.00221147	0.120828
221749	PXDC1	PX domain containing 1	chr6	3750972	3750973	+	-2.43197	-0.199235	0.00316759	0.103042
222194	RSBN1L	round spermatid basic protein 1-like	chr7	77325571	77325572	-	-2.21719	0.206543	0.0021847	0.10257
223117	SEMA3D	sema domain, immunoglobulin domain (Ig), short basic domain, secreted, (semaphorin) 3D	chr7	84569571	84569572	-	-2.31438	1.683	0.00319412	0.120828
253738	EBF3	early B-cell factor 3	chr10	131762537	131762538	-	-2.31468	0.230325	0.00209521	0.100537
253827	MSRB3	methionine sulfoxide reductase B3	chr12	65672449	65672510	+	-1.3189	2.41975	0.0046755	0.146589
256302	NATD1	N-acetyltransferase domain containing 1	chr17	21156721	21156753	-	-2.78809	3.23661	3.28236e-05	0.0110395
256933	NPB	neuropeptide B	chr17	79860077	79860080	+	-1.61273	0.963957	0.00284517	0.114425
283982	LINC00469	long intergenic non-protein coding RNA 469	chr17	71917422	71917423	-	-2.87284	-0.238808	0.00245988	0.106814
284996	RNF149	ring finger protein 149	chr2	101925070	101925169	-	-1.25825	4.65176	0.00494957	0.149929
285830	HLA-F-AS1	HLA-F antisense RNA 1	chr6	29716814	29716815	-	-2.29774	0.0661632	0.00379173	0.134493
339479	BRINP3	bone morphogenetic protein/retinoic acid inducible neural-specific 3	chr1	190432556	190432557	+	-2.36815	1.76899	0.000514673	0.0464411
339529	LOC339529	uncharacterized LOC339529	chr1	244079957	244079958	-	-3.72537	0.178952	0.00207299	0.100534
339942	H1FX-AS1	H1FX antisense RNA 1	chr3	129035053	129035131	-	-2.31143	5.57359	0.00136116	0.0781951
341032	C11orf53	chromosome 11 open reading frame 53	chr11	111050382	111050383	+	-2.2489	-0.0928841	0.00301048	0.116746
342035	GLDN	gliomedin	chr15	51669452	51669564	+	-1.9168	3.43964	0.00183926	0.0932128
342184	FMN1	formin 1	chr15	33261141	33261142	-	-5.51454	2.69394	6.38145e-06	0.00452156
347731	LRRTM3	leucine rich repeat transmembrane neuronal 3	chr10	68158733	68158734	-	-2.80549	0.0410876	0.00129521	0.0766518
349667	RTN4RL2	reticulon 4 receptor-like 2	chr11	57227957	57228006	+	-1.6978	2.06032	0.00261537	0.110708
374897	SBSN	suprabasin	chr19	36019207	36019303	-	-1.46032	3.40056	0.0023893	0.105988
375033	PEAR1	platelet endothelial aggregation receptor 1	chr1	156863479	156863510	+	-1.83819	2.20291	0.00374492	0.133733
387496	RASL11A	RAS-like, family 11, member A	chr13	27844933	27845316	+	-1.96242	3.0586	0.00132583	0.0774538
387758	FIBIN	fin bud initiation factor homolog (zebrafish)	chr11	27015590	27015892	+	-1.98792	5.11452	0.000834039	0.0619804
387763	C11orf96	chromosome 11 open reading frame 96	chr11	43964182	43964183	+	-4.61061	0.952528	1.3155e-05	0.00675946
389658	FAM150A	family with sequence similarity 150, member A	chr8	53477989	53477990	-	-4.11446	2.16818	0.000829263	0.0619804
389715	FAM205B	family with sequence similarity 205, member B, pseudogene	chr9	34888131	34888132	+	-4.10451	1.63203	0.0033762	0.12566
399708	LINC00701	long intergenic non-protein coding RNA 701	chr10	2397243	2397244	+	-3.93203	2.27131	7.27075e-06	0.00452156
399827	LINC01164	long intergenic non-protein coding RNA 1164	chr10	133513581	133513582	-	-3.07259	2.77235	0.00187268	0.0946472
399972	ST3GAL4-AS1	ST3GAL4 antisense RNA 1 (head to head)	chr11	126225414	126225482	-	-2.27897	2.26926	6.48473e-05	0.0161501
400550	FENDRR	FOXF1 adjacent non-coding developmental regulatory RNA	chr16	86532157	86532161	-	3.11592	2.02696	0.00210701	0.100537
401074	LINC00960	long intergenic non-protein coding RNA 960	chr3	75721407	75721443	+	2.6255	3.39067	0.000354677	0.0394035
401177	LOC401177	uncharacterized LOC100129316	chr5	18049555	18049558	+	-1.94226	4.57699	0.00177714	0.0918306
406891	MIRLET7I	microRNA let-7i	chr12	63010648	63010649	-	-1.75681	-0.463122	0.003872	0.135583
406975	MIR198	microRNA 198	chr3	120123762	120123763	-	3.17693	-0.471766	0.00325125	0.122328
407037	MIR320A	microRNA 320a	chr8	22102538	22102541	-	-2.1921	1.57578	0.000555126	0.0484374
441172	FLJ46906	uncharacterized LOC441172	chr6	139012773	139012843	+	-2.40469	1.09029	0.000868241	0.0627318
493900	TMEM9B-AS1	TMEM9B antisense RNA 1	chr11	8986051	8986080	+	-2.06104	1.79819	0.000680268	0.0556796
493911	PHOSPHO2	phosphatase, orphan 2	chr2	170550976	170550977	+	-2.04416	-0.037894	0.00413575	0.140116
503569	RGMB-AS1	RGMB antisense RNA 1	chr5	98130070	98130073	+	2.73014	2.76786	0.00177724	0.0918306
594842	HAS2-AS1	HAS2 antisense RNA 1	chr8	122651415	122651416	-	-2.38672	0.0678654	0.0009353	0.0651463
641638	SNHG6	small nucleolar RNA host gene 6	chr8	67837774	67837777	-	-2.36046	3.75714	0.000482624	0.0448622
641649	TMEM91	transmembrane protein 91	chr19	41882387	41882437	+	-2.40146	3.82029	3.961e-06	0.134327
641649	TMEM91	transmembrane protein 91	chr19	41869868	41869873	+	-1.67844	1.06317	0.00377609	0.0033745
645166	LOC645166	lymphocyte-specific protein 1 pseudogene	chr1	148928244	148928343	+	-1.56225	5.81108	0.00361621	0.131266
646405	TPTE2P1	transmembrane phosphoinositide 3-phosphatase and tensin homolog 2 pseudogene 1	chr13	25563095	25563096	-	-3.31815	1.20583	0.000475876	0.0446841
651746	ANKRD33B	ankyrin repeat domain 33B	chr5	10564406	10564440	+	-2.49375	2.9279	8.45204e-05	0.0189403
653492	PSG10P	pregnancy specific beta-1-glycoprotein 10, pseudogene	chr19	43359868	43359869	-	3.10403	0.654807	0.00496158	0.149929
692099	FAM86DP	family with sequence similarity 86, member D, pseudogene	chr3	75444285	75444286	+	-2.07131	0.635149	0.0015663	0.0857202
692210	SNORD93	small nucleolar RNA, C/D box 93	chr7	22893872	22893873	+	-2.43499	0.360949	0.00101883	0.0658728
727936	GXYLT2	glucoside xylosyltransferase 2	chr3	72937197	72937313	+	-1.47247	2.49714	0.00225631	0.103829
728264	MIR143HG	MIR143 host gene	chr5	148786438	148786439	+	-1.86877	0.183114	0.00306382	0.118072
729862	LSP1P3	lymphocyte-specific protein 1 pseudogene 3	chr5	28226245	28226246	-	-2.45169	1.23093	0.00168807	0.0889626
730005	SEC14L6	SEC14-like lipid binding 6	chr22	30940456	30940457	+	-5.41214	1.10102	5.07402e-05	0.0146655
730051	ZNF814	zinc finger protein 814	chr19	58400383	58400405	-	1.94165	1.68985	0.0036535	0.131997
100129316	LOC100129316	uncharacterized LOC100129316	chr9	93759317	93759321	+	-3.58068	1.79644	0.00135583	0.0781312
100132526	FGD5P1	FYVE, RhoGEF and PH domain containing 5 pseudogene 1	chr3	13973142	13973143	+	-6.69781	2.82105	4.24446e-07	0.000785141
100216545	KMT2E-AS1	KMT2E antisense RNA 1 (head to head)	chr7	104653493	104653494	-	-2.10697	-0.0364128	0.00304856	0.117729
100423039	MIR3132	microRNA 3132	chr2	220417488	220417489	+	-4.19098	0.437807	0.000213439	0.0311324
100505718	LOC100505718	long intergenic non-protein coding RNA 1592	chr8	69901607	69901710	+	4.69867	2.79055	3.6846e-06	0.0033745
100506311	HOTAIRM1	HOXA transcript antisense RNA, myeloid-specific 1	chr7	27135741	27135787	+	-1.60878	1.81496	0.000927385	0.0649802
100507347	VIM-AS1	VIM antisense RNA 1	chr10	17277843	17277888	+	2.84011	1.52397	0.00233601	0.104628
100775107	RBM5-AS1	RBM5 antisense RNA 1	chr3	50143102	50143103	+	6.40514	3.84389	0.000394177	0.0419338
100847039	MIR5092	microRNA 5092	chr3	124827020	124827064	-	-3.40438	2.95747	2.09851e-05	0.00862629
100861519	GDNF-AS1	GDNF antisense RNA 1 (head to head)	chr5	37840711	37840713	-	-2.72395	2.62367	6.17131e-05	0.0161501
100873940	MYLK-AS2	MYLK antisense RNA 2	chr3	123457538	123457546	+	3.48468	3.00768	0.000104293	0.0445025
100873940	MYLK-AS2	MYLK antisense RNA 2	chr3	123376180	123376183	-	2.03265	1.60545	0.000454266	0.020096
100874370	CACNA1C-IT3	CACNA1C intronic transcript 3	chr12	2378234	2378235	-	-3.20946	0.662839	0.00218063	0.10257
100996280	LINC00911	long intergenic non-protein coding RNA 911	chr14	84856514	84856515	-	-2.36339	2.11495	0.00283473	0.114425
101101772	LINC00601	long intergenic non-protein coding RNA 601	chr10	128110447	128110448	-	-2.73366	-0.0312825	0.00169544	0.0890972
101927501	LOC101927501	uncharacterised LOC101927501	chrX	42998795	42998796	-	-2.54271	0.244423	0.00307922	0.118419
101929260	LOC101929260	uncharacterized LOC101929260	chr2	151395540	151395541	-	3.78557	-0.157648	0.00118821	0.0721402
102465524	MIR6869	microRNA 6869	chr20	1350036	1350702	-	1.84535	4.91582	0.000728861	0.0581612
102466204	MIR6880	microRNA 6880	chr12	124821735	124821737	-	-3.81527	3.23222	0.000135176	0.023369
102546298	LOC102546298	uncharacterized LOC102546298	chr5	149868361	149868404	+	2.05154	2.02273	0.00491385	0.149929
102723439	LOC102723439	uncharacterized LOC102723439	chr10	76262321	76262322	-	-3.61944	1.3927	0.00101298	0.0658728
102724927	LOC102724927	uncharacterized LOC102724927	chr16	4000551	4000552	-	-2.09103	0.517781	0.000995477	0.0658728
103312105	LOC103312105	uncharacterised LOC103312105	chr11	38200421	38200423	-	-2.57421	1.56398	0.00314655	0.120507
103625681	LLPH-AS1	LLPH antisense RNA 1 (head to head)	chr12	66524527	66524535	-	-1.81388	3.84779	0.00244256	0.106814
103689843	LINC01046	long intergenic non-protein coding RNA 1046	chr13	21790656	21790657	+	-2.73312	1.63404	0.00167598	0.0885777
