# Supplementary material for: Large-scale profiling of signalling pathways reveals an asthma specific signature in bronchial smooth muscle cells
Source: Oncotarget. 2016 Feb 5;7(18):25150–61. doi: 10.18632/oncotarget.7209 (PMC5039037; doi:10.18632/oncotarget.7209)
Supplement: Supplementary file 3 [file oncotarget-07-25150-s003.xlsx]

## Sheet: asthma_norm
Supplementary Table S3. Normalized gene expression data for CAGE libraries.
Gene symbol	Control_653	Control_685	Control_704	Control_705	Control_706	Control_747	Asthma_638	Asthma_662	Asthma_667	Asthma_669	Asthma_670	Asthma_695	Asthma_738	Asthma_739
A1BG	104.9	253.942	381.995	109.011	64.8181	181.784	170.206	140.659	488.318	125.943	205.488	190.971	125.514	107.608
A1BG-AS1	38.061	102.495	54.8441	94.2296	27.2918	45.0575	45.5764	45.0829	28.2264	76.8251	51.372	54.1763	56.1895	50.2171
A1CF	0.01	0.01	0.01	0.01	0.01	0.01	0.01	0.01	0.01	0.01	0.01	0.01	0.01	0.01
A2M	336.051	3513.88	211.086	681.779	436.669	3878.05	486.417	1370.52	161.596	229.216	598.167	4623.95	191.92	6002.14
A2ML1	0.01	0.01	0.01	0.01	0.01	0.01	0.01	0.01	0.01	0.01	0.01	0.01	0.01	0.01
A2ML1-AS1	0.01	0.01	0.01	0.01	0.01	0.01	0.01	0.01	0.01	0.01	0.01	0.01	0.01	0.01
A4GALT	28.7778	286.067	568.848	24.0193	139.871	223.734	30.6531	18.9348	8.46793	13.8537	11.2596	10.8353	40.8651	1.19564
AAAS	516.144	523.181	403.678	606.026	285.427	377.551	388.811	407.55	673.906	535.257	432.088	501.131	338.597	551.192
AACS	3.71327	0.01	7.65266	1.84764	6.82296	6.21483	1.61332	6.31161	0.01	3.77828	3.51863	0.01	2.1892	1.19564
AADAC	3.71327	0.01	0.01	12.9335	23.8804	0.01	6.04996	9.91824	0.01	2.51885	6.33354	0.01	0.01	21.5216
AADAT	12.0681	4.58931	5.10177	7.39056	37.5263	7.76854	20.9732	32.4597	11.2906	21.4103	23.9267	31.1514	13.1352	14.3477
AAED1	120.681	122.382	418.983	42.4957	136.459	183.338	98.816	165.004	36.6944	78.0845	120.337	116.479	143.758	37.065
AAK1	30.6344	7.64885	17.2185	11.0858	48.8979	3.10742	23.7965	22.5415	7.76227	22.6697	23.223	14.8985	14.5947	9.56516
AAMDC	93.76	52.0122	90.5565	110.858	32.9776	80.7928	93.1694	57.7061	97.3812	104.532	68.9652	56.8851	94.1357	70.543
AAMP	757.506	679.218	691.29	1014.35	645.907	633.913	869.178	650.997	1896.11	853.892	802.952	988.717	461.922	835.756
AANAT	0.01	0.01	0.01	0.01	0.01	0.01	0.806661	0.01	0.01	0.01	0.01	0.01	0.01	0.01
AAR2	24.1362	13.7679	61.859	81.2961	51.1722	37.289	33.4764	38.7713	35.2831	56.6742	43.631	48.7587	39.4056	37.065
AARD	0.01	0.01	1.27544	9.2382	9.09728	1.55371	0.01	0.01	0.01	0.01	0.703726	1.35441	6.56761	0.01
AARS	597.836	403.859	459.797	630.045	649.318	605.946	577.57	566.242	899.718	445.837	427.162	505.194	326.921	402.932
AARSD1	78.9069	104.024	180.475	373.223	176.26	88.5613	216.185	160.495	181.355	231.735	184.376	197.743	72.2437	335.976
AASDHPPT	777.929	550.717	257.002	179.221	603.832	354.245	475.93	538.29	418.457	342.564	651.65	395.487	512.273	426.845
AASS	26.9212	94.8457	28.0598	36.9528	11.3716	57.4872	16.5366	20.7381	4.23397	28.9668	5.62981	14.8985	48.1625	40.6519
AATK	0.01	0.01	0.01	0.01	0.01	0.01	0.01	0.01	0.01	0.01	0.01	0.01	0.01	0.01
ABAT	55.699	7.64885	4.46405	24.0193	26.1547	13.9834	76.6328	30.6564	78.3284	108.311	44.3347	60.9483	124.785	25.1085
ABCA1	555.133	2721.46	1545.2	1302.59	545.837	1064.29	702.602	659.112	2796.54	831.222	1182.26	953.503	1079.28	664.778
ABCA10	1.85663	4.58931	0.01	1.84764	4.54864	4.66112	15.3266	0.901658	0.01	0.01	1.40745	1.35441	3.64867	7.17387
ABCA12	0.01	0.01	0.01	0.01	0.01	0.01	0.01	0.01	0.01	0.01	2.11118	0.01	0.01	0.01
ABCA13	17.638	1.52977	7.01494	3.69528	32.9776	1.55371	22.1832	36.0663	21.8755	6.29714	7.74099	20.3161	0.729734	20.326
ABCA17P	0.01	0.01	1.27544	0.01	0.01	0.01	0.403331	0.01	0.01	0.01	0.01	0.01	0.01	0.01
ABCA2	40.8459	29.0656	83.5415	11.0858	19.3317	20.1982	28.6365	12.6232	16.9359	13.8537	16.8894	21.6705	19.7028	1.19564
ABCA3	227.438	4.58931	89.9188	12.9335	28.429	4.66112	25.8132	18.9348	35.2831	16.3726	32.3714	14.8985	25.5407	0.01
ABCA4	0.01	0.01	0.637722	0.01	0.01	0.01	0.01	0.01	0.01	0.01	0.01	0.01	0.01	0.01
ABCA5	11.1398	53.5419	22.958	35.1052	18.1946	24.8593	27.0232	24.3448	7.05661	22.6697	18.2969	25.7337	35.757	29.8911
ABCA6	10.2115	315.133	14.6676	42.4957	51.1722	46.6112	81.0695	95.5758	31.0491	20.1508	87.262	74.4924	78.8113	164.999
ABCA7	40.8459	19.887	16.5808	12.9335	4.54864	37.289	8.46995	6.31161	6.35095	23.9291	14.0745	23.0249	18.9731	37.065
ABCA8	26.9212	339.609	8.9281	66.515	112.579	91.6688	98.0094	66.7227	19.0529	54.1554	144.968	54.1763	178.785	130.325
ABCA9	0.928316	35.1847	8.9281	24.0193	10.2344	38.8427	15.7299	17.1315	2.11698	2.51885	4.22236	8.12644	53.2706	5.97822
ABCB1	23.2079	59.661	2.55089	22.1717	26.1547	46.6112	36.7031	24.3448	0.01	8.81599	97.8179	16.2529	8.75681	94.4559
ABCB10	22.2796	13.7679	9.56583	1.84764	25.0175	9.32225	17.7466	14.4265	10.5849	10.0754	23.9267	8.12644	13.1352	1.19564
ABCB11	0.01	0.01	0.01	0.01	0.01	0.01	0.01	0.01	0.01	0.01	0.01	0.01	0.01	0.01
ABCB4	0.01	10.7084	18.4939	12.9335	2.27432	6.21483	1.20999	0.01	0.01	1.25943	6.33354	4.06322	7.29734	0.01
ABCB5	0.01	0.01	0.01	0.01	0.01	0.01	0.01	1.80332	0.01	0.01	0.01	0.01	0.729734	0.01
ABCB6	24.1362	48.9526	79.7152	81.2961	104.619	37.289	79.8595	46.8862	23.9925	23.9291	54.8906	63.6571	12.4055	51.4127
ABCB7	3.71327	4.58931	1.91317	1.84764	5.6858	1.55371	4.83997	2.70498	0.01	2.51885	4.92608	2.70881	2.1892	3.58693
ABCB8	301.703	223.346	166.445	500.71	368.44	189.552	554.983	370.582	467.853	999.985	423.643	753.051	270.731	583.475
ABCB9	26.9212	26.0061	26.7843	53.5816	27.2918	21.7519	34.6864	16.2299	9.1736	34.0045	25.3341	51.4675	16.7839	15.5434
ABCC1	112.326	151.447	81.6284	12.9335	6.82296	62.1483	25.4098	21.6398	3.52831	16.3726	10.5559	33.8602	18.2434	13.1521
ABCC10	90.0467	36.7145	42.0896	46.191	70.5039	29.5204	83.4895	49.5912	148.189	75.5656	56.2981	86.6821	36.4867	83.6951
ABCC11	0.01	0.01	0.01	0.01	0.01	0.01	0.01	0.01	0.01	0.01	0.01	0.01	0.01	0.01
ABCC12	0.01	0.01	0.01	0.01	0.01	0.01	0.01	0.01	0.01	0.01	0.01	0.01	0.01	0.01
ABCC13	0.01	0.01	0.01	0.01	0.01	0.01	0.01	0.01	0.01	0.01	0.01	0.01	0.01	0.01
ABCC2	0.01	1.52977	0.01	0.01	0.01	0.01	0.01	0.01	0.01	0.01	0.01	0.01	0.01	0.01
ABCC3	268.283	374.794	602.009	186.612	117.127	284.329	198.439	147.872	56.4529	93.1976	121.041	106.998	158.352	83.6951
ABCC4	126.251	182.043	45.916	40.6481	73.9154	94.7762	137.939	225.415	54.3359	66.7497	288.528	139.504	97.7844	246.303
ABCC5	17.638	9.17862	7.01494	16.6288	7.96012	17.0908	16.5366	14.4265	11.2906	23.9291	8.44471	17.6073	13.1352	7.17387
ABCC8	0.01	0.01	1.27544	0.01	1.13716	0.01	0.806661	0.901658	0.01	0.01	0.703726	1.35441	0.01	0.01
ABCC9	13.9247	3.05954	3.82633	7.39056	4.54864	6.21483	27.4265	9.91824	15.5245	20.1508	13.3708	12.1897	23.3515	25.1085
ABCD1	142.032	151.447	148.589	182.916	78.464	96.3299	57.273	68.526	84.6793	181.358	111.189	138.15	48.8922	17.9347
ABCD2	0.01	0.01	0.01	0.01	0.01	0.01	0.403331	0.01	0.01	0.01	0.01	1.35441	0.01	0.01
ABCD3	142.032	143.798	105.862	46.191	139.871	77.6854	133.099	112.707	41.634	65.4902	167.487	108.353	178.785	81.3038
ABCD4	129.036	183.572	113.514	254.974	170.574	158.478	165.366	151.479	120.668	147.353	182.969	230.249	205.055	261.846
ABCF1	32.4911	50.4824	24.2334	35.1052	55.7208	68.3631	43.5597	81.1493	59.9812	40.3017	57.7055	29.797	37.2164	84.8908
ABCG1	0.01	0.01	6.37722	1.84764	0.01	1.55371	0.403331	0.901658	0.01	2.51885	0.01	1.35441	1.45947	0.01
ABCG2	24.1362	3.05954	16.5808	16.6288	15.9202	3.10742	18.9565	12.6232	19.7585	3.77828	78.1136	18.9617	2.91894	17.9347
ABCG4	0.01	1.52977	2.55089	3.69528	0.01	3.10742	0.403331	0.01	0.01	0.01	2.8149	0.01	0.01	0.01
ABCG5	0.01	0.01	0.01	0.01	0.01	0.01	0.01	0.01	0.01	0.01	0.01	0.01	0.01	0.01
ABHD1	0.928316	0.01	0.01	0.01	0.01	0.01	1.20999	0.01	0.01	0.01	0.01	1.35441	0.01	0.01
ABHD10	181.95	175.924	112.877	86.8391	83.0127	414.84	160.929	157.79	122.785	133.499	136.523	128.669	227.677	197.281
ABHD11	2.78495	3.05954	3.82633	9.2382	7.96012	4.66112	8.87328	8.11493	21.8755	15.1131	14.0745	6.77204	2.91894	5.97822
ABHD12	153.172	99.435	278.684	83.1438	101.207	119.636	105.269	77.5426	224.4	209.065	182.969	186.908	65.6761	34.6737
ABHD12B	0.01	0.01	0.01	0.01	0.01	0.01	0.01	0.01	0.01	0.01	0.01	1.35441	0.01	0.01
ABHD13	138.319	159.096	75.8889	75.7532	143.282	205.089	152.056	165.905	91.0303	95.7165	85.1509	109.707	200.677	136.303
ABHD14A	128.108	104.024	225.753	64.6674	162.614	85.4539	133.099	72.1327	57.1586	73.0468	130.189	106.998	145.217	34.6737
ABHD16A	100.258	61.1908	126.269	22.1717	65.9553	97.8836	90.7494	36.968	31.0491	59.1931	115.411	101.581	76.6221	29.8911
ABHD17A	722.23	700.635	621.779	918.277	250.175	363.568	782.058	502.224	595.578	693.945	748.765	747.633	567.733	384.998
ABHD17B	6.49821	15.2977	8.9281	16.6288	6.82296	41.9501	10.8899	6.31161	22.5812	15.1131	8.44471	9.48085	21.1623	15.5434
ABHD17C	57.5556	78.0183	372.429	16.6288	60.2695	189.552	27.8298	27.0498	15.5245	34.0045	43.631	46.0499	67.8653	5.97822
ABHD2	1800.01	2499.64	1110.91	2152.5	1663.66	1709.08	1595.98	2448.9	3763.29	1030.21	2973.95	3231.62	1123.06	3157.7
ABHD4	72.4087	105.554	64.4099	134.878	63.6809	104.098	32.2665	41.4763	31.7548	132.24	17.5932	46.0499	139.379	23.9129
ABHD5	1418.47	461.99	436.839	301.165	391.183	504.955	1032.12	531.077	479.85	462.21	498.942	971.11	669.166	351.52
ABHD6	67.7671	41.3038	77.802	25.867	54.5837	107.206	38.7197	51.3945	44.4567	57.9337	98.5217	47.4043	63.4869	22.7172
ABHD8	18.5663	21.4168	31.2484	24.0193	11.3716	35.7353	9.67994	12.6232	4.23397	17.632	8.44471	20.3161	10.2163	16.739
ABI1	163.384	134.62	86.7302	112.706	255.861	141.387	157.702	174.922	230.751	212.843	144.968	205.87	194.109	251.085
ABI2	236.721	333.49	218.739	166.288	177.397	285.882	181.499	212.791	80.4454	161.207	186.487	92.0997	363.408	95.6516
ABI3	0.01	0.01	1.27544	1.84764	14.7831	0.01	5.64663	0.01	2.82264	0.01	2.8149	16.2529	3.64867	3.58693
ABI3BP	310.986	113.203	25.5089	60.9721	26.1547	118.082	124.629	113.609	58.5699	74.3062	11.2596	162.529	225.488	92.0646
ABL1	125.323	110.143	330.34	49.8863	65.9553	149.156	73.4062	70.3294	59.9812	80.6034	61.9279	90.7453	70.0545	69.3474
ABL2	204.23	61.1908	77.802	81.2961	32.9776	161.586	39.1231	116.314	62.8038	134.759	49.9646	77.2012	56.9193	74.13
ABLIM1	47.3441	3.05954	9.56583	3.69528	5.6858	12.4297	10.0833	2.70498	4.93963	46.5988	5.62981	0.01	25.5407	7.17387
ABLIM2	3.71327	0.01	0.637722	0.01	0.01	0.01	0.01	0.01	0.705661	0.01	0.01	0.01	0.729734	0.01
ABLIM3	40.8459	13.7679	19.1317	7.39056	60.2695	27.9667	60.9029	101.887	23.2868	41.5611	66.854	46.0499	23.3515	51.4127
ABO	0.01	0.01	0.01	0.01	0.01	0.01	0.01	0.01	0.01	1.25943	0.01	0.01	0.01	0.01
ABR	82.6202	145.328	130.095	84.9914	70.5039	178.676	91.5561	158.692	48.6906	120.905	74.595	65.0116	159.812	31.0868
ABRA	0.01	0.01	0.01	0.01	0.01	0.01	0.01	0.01	0.01	0.01	0.01	0.01	0.01	0.01
ABRACL	60.3406	52.0122	96.9337	192.155	144.419	113.421	92.7661	101.887	76.2114	207.806	89.3732	170.655	101.433	181.738
ABTB1	240.434	204.989	336.079	216.174	138.733	225.288	115.353	142.462	384.585	161.207	150.597	288.489	245.92	83.6951
ABTB2	59.4122	149.917	109.688	254.974	83.0127	257.916	62.1129	119.019	121.374	450.875	113.3	143.567	54.7301	214.02
ACAA1	105.828	131.56	144.125	336.27	161.477	54.3798	283.945	194.758	1119.18	442.059	326.529	407.677	91.2168	230.759
ACAA2	91.9033	188.162	132.646	145.964	228.569	203.536	128.662	196.562	51.5133	115.867	179.45	138.15	229.866	147.064
ACACA	12.0681	4.58931	9.56583	1.84764	13.6459	1.55371	6.85662	6.31161	0.01	0.01	6.33354	1.35441	1.45947	1.19564
ACACB	14.8531	18.3572	18.4939	0.01	13.6459	12.4297	15.3266	12.6232	1.41132	7.55656	14.7782	4.06322	10.2163	8.36951
ACAD11	17.638	24.4763	27.422	18.4764	27.2918	24.8593	22.5865	42.3779	26.1095	13.8537	21.8155	35.2146	18.9731	69.3474
ACAD9	161.527	180.513	168.359	188.459	135.322	153.817	211.345	232.628	572.291	343.824	162.561	223.477	137.19	211.629
ACADL	1.85663	0.01	0.01	0.01	1.13716	0.01	2.01665	0.901658	0.01	0.01	0.01	1.35441	0.01	0.01
ACADM	21.3513	24.4763	7.65266	22.1717	25.0175	12.4297	27.0232	35.1647	37.4	23.9291	19.0006	13.5441	26.2704	54.9997
ACADS	31.5628	32.1252	44.6405	18.4764	20.4689	45.0575	15.3266	25.2464	18.3472	31.4857	33.7789	43.341	13.8649	22.7172
ACADSB	20.423	13.7679	8.9281	12.9335	17.0574	15.5371	16.5366	10.8199	1.41132	21.4103	11.9633	0.01	36.4867	8.36951
ACADVL	2099.85	2057.54	1904.87	2453.67	2589.31	1297.35	2371.58	1685.2	1425.44	2176.29	1669.24	2645.16	910.708	2166.51
ACAN	6.49821	0.01	4.46405	62.8198	40.9377	0.01	0.01	3.60663	0.705661	0.01	0.01	10.8353	0.729734	0.01
ACAP1	0.01	0.01	0.01	0.01	0.01	0.01	0.01	0.01	0.01	0.01	0.01	0.01	0.01	0.01
ACAP2	87.2617	130.03	64.4099	66.515	138.733	80.7928	102.849	158.692	44.4567	57.9337	99.9291	117.833	102.893	108.804
ACAP3	6.49821	0.01	4.46405	3.69528	1.13716	0.01	1.20999	2.70498	0.01	0.01	0.703726	4.06322	0.729734	1.19564
ACAT1	244.147	422.216	270.394	325.185	244.489	478.542	279.912	428.288	271.68	634.751	349.752	319.64	475.787	545.214
ACAT2	51.9857	33.6549	66.3231	62.8198	118.265	99.4373	108.496	100.084	232.163	124.683	68.9652	50.1131	60.5679	92.0646
ACBD4	19.4946	32.1252	42.0896	11.0858	12.5088	34.1816	13.7132	11.7216	34.5774	28.9668	11.9633	25.7337	27.7299	20.326
ACBD5	292.42	312.073	175.373	164.44	350.245	285.882	266.198	367.877	247.687	149.872	386.346	285.78	351.002	573.909
ACBD6	15.7814	29.0656	31.2484	53.5816	23.8804	21.7519	27.4265	34.263	11.9962	26.448	25.3341	24.3793	46.703	76.5213
ACCS	60.3406	87.1969	33.7993	127.487	19.3317	38.8427	35.8964	22.5415	18.3472	84.3816	24.6304	77.2012	39.4056	45.4345
ACD	682.313	393.151	591.168	502.558	544.699	495.633	517.07	417.468	836.209	454.653	479.238	438.828	222.569	515.323
ACE	5.5699	62.7206	72.0626	49.8863	27.2918	40.3964	65.3396	54.0995	39.517	74.3062	40.8161	124.605	201.407	15.5434
ACE2	0.01	0.01	0.01	0.01	0.01	0.01	0.01	0.01	0.01	0.01	0.01	0.01	0.01	0.01
ACER1	0.01	0.01	0.01	0.01	0.01	0.01	0.01	0.01	0.01	0.01	0.01	0.01	0.01	0.01
ACER2	19.4946	3.05954	5.7395	1.84764	3.41148	10.876	4.43664	1.80332	16.2302	2.51885	4.92608	4.06322	16.7839	1.19564
ACHE	0.928316	1.52977	2.55089	0.01	1.13716	3.10742	4.83997	0.01	0.01	0.01	2.11118	0.01	3.64867	0.01
ACIN1	86.3334	84.1373	45.2782	116.401	85.287	74.578	95.9927	100.986	107.261	104.532	58.4093	70.4292	83.9194	129.13
ACKR2	0.928316	6.11908	11.479	11.0858	2.27432	4.66112	4.43664	1.80332	0.01	3.77828	8.44471	8.12644	3.64867	4.78258
ACKR3	4.64158	185.102	117.341	197.697	20.4689	1036.32	76.6328	168.61	32.4604	250.626	32.3714	111.061	1263.17	125.543
ACKR4	1.85663	218.757	352.66	203.24	167.162	146.049	180.692	413.861	382.468	229.216	248.415	178.782	362.678	1549.56
ACLY	1202.17	1352.32	1078.39	1677.66	1355.49	1302.01	1166.43	1313.72	3369.53	1541.54	1512.31	1374.72	739.221	1562.71
ACMSD	0.01	0.01	0.01	0.01	0.01	0.01	0.01	0.01	0.01	0.01	0.01	0.01	0.01	0.01
ACN9	11.1398	27.5359	56.1195	3.69528	13.6459	12.4297	17.3432	23.4431	2.82264	5.03771	4.92608	18.9617	10.946	13.1521
ACO2	75.1936	96.3755	228.304	360.29	208.1	113.421	162.542	146.069	104.438	255.664	176.635	251.92	106.541	215.216
ACOT1	0.928316	0.01	1.27544	48.0386	5.6858	3.10742	9.27661	6.31161	1.41132	8.81599	0.01	46.0499	17.5136	10.7608
ACOT11	6.49821	0.01	7.65266	62.8198	10.2344	0.01	4.03331	4.50829	1.41132	22.6697	11.2596	33.8602	16.0542	4.78258
ACOT12	0.01	1.52977	1.91317	0.01	2.27432	1.55371	1.20999	1.80332	0.01	0.01	3.51863	2.70881	4.37841	0.01
ACOT13	200.516	1006.59	1036.3	716.884	405.966	2127.03	565.873	438.206	710.601	521.403	465.867	506.548	1087.3	621.735
ACOT2	355.545	379.383	192.592	726.122	329.776	177.123	205.699	265.088	493.257	603.266	289.935	418.512	236.434	326.411
ACOT7	213.513	78.0183	68.8739	168.135	92.1099	57.4872	231.512	253.366	225.812	418.13	247.008	316.931	135.731	193.694
ACOX1	15.7814	36.7145	35.7124	60.9721	68.2296	38.8427	45.173	30.6564	86.0907	50.3771	52.7795	52.8219	58.3787	43.0432
ACOX2	86.3334	73.4289	40.8142	84.9914	71.6411	43.5038	66.1462	69.4277	115.728	149.872	42.9273	62.3027	124.785	59.7822
ACOX3	211.656	201.93	162.619	332.575	253.587	163.139	177.466	172.217	164.419	440.8	158.338	209.933	226.947	186.521
ACOXL	0.01	0.01	0.01	3.69528	0.01	0.01	0.806661	0.01	0.705661	0.01	0.01	0.01	0.01	0.01
ACP1	87.2617	99.435	188.128	79.4485	123.95	150.71	88.3294	100.986	168.653	81.8628	76.7061	74.4924	72.2437	71.7387
ACP5	0.01	32.1252	6.37722	18.4764	0.01	4.66112	7.25995	34.263	0.01	20.1508	10.5559	4.06322	2.1892	0.01
ACP6	56.6273	67.3099	72.0626	77.6009	64.8181	66.8094	34.6864	36.0663	24.6981	41.5611	78.8173	51.4675	28.4596	124.347
ACPL2	48.2725	27.5359	77.1643	5.54292	9.09728	43.5038	21.7799	35.1647	11.9962	7.55656	24.6304	35.2146	43.7841	8.36951
ACPP	64.9821	3.05954	7.01494	24.0193	45.4864	6.21483	48.3997	50.4929	93.1473	5.03771	19.0006	52.8219	27.7299	126.738
ACRBP	3.71327	7.64885	7.65266	0.01	2.27432	15.5371	2.82332	3.60663	0.01	3.77828	2.8149	2.70881	1.45947	7.17387
ACRV1	0.01	0.01	0.01	0.01	0.01	0.01	0.01	0.01	0.01	0.01	0.01	0.01	0.01	0.01
ACSBG1	0.01	0.01	0.01	0.01	0.01	0.01	0.01	0.01	0.01	0.01	0.01	0.01	0.01	0.01
ACSF2	24.1362	42.8336	198.331	181.069	100.07	32.6279	38.7197	43.2796	42.3397	120.905	108.374	85.3277	51.0814	46.6301
ACSF3	39.9176	33.6549	56.1195	16.6288	28.429	34.1816	30.6531	21.6398	33.8717	26.448	23.9267	25.7337	13.8649	7.17387
ACSL1	50.1291	39.774	66.9608	86.8391	32.9776	63.702	55.2563	55.0012	23.9925	35.264	38.7049	46.0499	56.1895	21.5216
ACSL3	207.015	370.204	181.113	347.356	194.454	447.468	239.175	289.432	253.332	260.701	252.638	249.211	418.867	389.78
ACSL4	120.681	402.329	119.254	72.0579	148.968	223.734	89.5394	196.562	69.8605	70.5279	170.302	104.289	94.8654	154.238
ACSL5	17.638	12.2382	8.9281	81.2961	29.5662	1.55371	12.9066	4.50829	1.41132	11.3348	28.8528	33.8602	13.1352	28.6955
ACSL6	0.01	0.01	0.01	1.84764	0.01	1.55371	0.01	0.01	0.01	0.01	0.01	0.01	0.01	1.19564
ACSM2B	0.01	0.01	0.01	0.01	0.01	0.01	0.01	0.01	0.01	0.01	0.01	0.01	0.01	0.01
ACSM3	0.928316	3.05954	0.01	0.01	0.01	1.55371	0.01	0.901658	0.01	0.01	0.01	0.01	0.01	0.01
ACSM5	0.01	0.01	0.01	0.01	0.01	0.01	0.01	0.01	0.01	0.01	0.01	0.01	0.01	0.01
ACSS1	5.5699	15.2977	7.01494	5.54292	1.13716	6.21483	3.22665	0.901658	0.705661	7.55656	2.8149	21.6705	13.8649	0.01
ACSS2	110.47	183.572	149.227	168.135	46.6235	183.338	89.9427	101.887	141.838	138.537	72.4838	105.644	188.271	132.717
ACSS3	43.6309	35.1847	28.0598	35.1052	45.4864	37.289	35.4931	33.3614	10.5849	17.632	21.8155	10.8353	56.1895	45.4345
ACTA1	0.01	0.01	0.01	0.01	0.01	0.01	0.01	0.01	0.01	0.01	0.01	0.01	0.01	0.01
ACTA2	24961.5	1939.75	181.113	3691.58	591.323	215.965	1378.18	852.969	963.228	2263.19	1042.22	2320.1	6805.5	5196.27
ACTB	15281.9	4034	33857.3	3286.95	6571.65	5237.55	7400.72	6257.51	3320.14	9161.08	4479.92	6658.27	6152.39	3353.78
ACTBL2	1.85663	1.52977	0.01	0.01	0.01	3.10742	0.01	0.01	0.01	0.01	0.01	0.01	1.45947	0.01
ACTBP7	96.5449	81.0778	187.49	134.878	163.751	93.2225	225.865	206.48	63.5095	246.848	136.523	181.491	191.19	84.8908
ACTC1	4.64158	4.58931	23.5957	33.2575	79.6012	1.55371	18.1499	5.40995	4.93963	34.0045	11.9633	184.199	23.3515	10.7608
ACTG1	38757.2	30826.4	61771	86639.5	46517.8	41828.9	47856	48706.7	50461.1	76691.6	27111.8	54142.4	47702	48128.3
ACTG2	2220.53	148.388	62.4967	489.625	982.506	21.7519	684.049	349.843	254.038	404.276	2166.07	3334.55	170.758	3805.74
ACTL10	9.28316	3.05954	10.2035	12.9335	6.82296	6.21483	15.7299	6.31161	62.8038	2.51885	9.85217	16.2529	5.83787	15.5434
ACTL6A	64.0538	38.2442	40.1765	36.9528	87.5613	38.8427	50.4163	69.4277	100.91	34.0045	61.2242	44.6954	42.3246	84.8908
ACTL7A	0.01	0.01	0.01	0.01	0.01	0.01	0.01	0.01	0.01	0.01	0.01	0.01	0.01	0.01
ACTL9	0.01	0.01	0.01	0.01	0.01	0.01	0.01	0.01	0.01	0.01	0.01	0.01	0.01	0.01
ACTN1	548.635	474.229	371.792	814.809	458.275	691.4	459.394	564.438	562.412	978.575	367.345	429.347	669.166	549.997
ACTN2	0.01	0.01	0.01	1.84764	3.41148	1.55371	0.403331	0.01	9.87926	0.01	0.01	0.01	0.01	1.19564
ACTN4	728.728	429.865	304.193	194.002	509.448	211.304	365.014	284.022	162.302	596.969	240.674	281.717	401.354	102.825
ACTR10	76.1219	64.2503	66.3231	70.2103	144.419	110.313	112.933	127.134	148.895	49.1177	80.2248	102.935	151.785	99.2385
ACTR1A	629.399	518.592	656.216	402.785	474.196	504.955	528.767	494.109	376.117	651.124	653.058	629.799	478.706	314.455
ACTR2	1663.54	1317.13	616.039	1334	1481.72	1025.45	1485.06	1662.66	2833.23	1609.55	1559.46	1428.9	1747.71	2019.44
ACTR3	1764.73	1379.85	728.278	1058.7	1947.95	1288.02	1544.76	1523.8	3290.5	1202.75	1788.17	1366.6	2494.23	2049.34
ACTR3B	12.9964	4.58931	45.916	1.84764	11.3716	24.8593	9.67994	3.60663	1.41132	5.03771	4.22236	1.35441	7.29734	1.19564
ACTR3C	1.85663	0.01	0.01	1.84764	3.41148	0.01	0.806661	0.01	0.705661	1.25943	0.703726	0.01	0.729734	2.39129
ACTR6	99.3299	114.733	64.4099	94.2296	122.813	254.808	90.3461	88.3625	146.778	64.2308	94.2993	81.2644	160.542	135.108
ACTR8	103.971	88.7266	115.428	40.6481	53.4465	108.76	92.7661	110.002	11.2906	68.0091	92.8919	94.8085	78.0816	44.2389
ACTRT2	0.01	0.01	0.01	0.01	0.01	0.01	0.01	0.01	0.01	0.01	0.01	0.01	0.01	0.01
ACVR1	186.592	165.215	197.694	107.163	208.1	178.676	139.552	208.283	115.728	75.5656	206.192	151.694	129.163	83.6951
ACVR1C	0.01	3.05954	0.637722	0.01	1.13716	0.01	2.41998	0.01	0.01	0.01	0.01	0.01	0.01	1.19564
ACVR2A	68.6954	39.774	34.437	38.8004	51.1722	23.3056	73.8095	9.91824	33.8717	26.448	10.5559	14.8985	75.8924	19.1303
ACVR2B	17.638	10.7084	14.6676	7.39056	3.41148	24.8593	7.25995	5.40995	0.705661	2.51885	3.51863	2.70881	10.2163	11.9564
ACVRL1	9.28316	575.193	212.361	175.526	71.6411	320.064	128.259	213.693	128.43	193.952	539.054	425.284	217.461	143.477
ACY1	295.205	172.864	123.718	162.592	183.083	139.834	384.778	237.136	153.128	322.413	258.971	426.638	175.136	386.193
ACY3	0.01	0.01	0.01	0.01	0.01	0.01	0.403331	0.01	0.01	0.01	0.01	0.01	0.01	0.01
ACYP1	28.7778	126.971	77.802	46.191	40.9377	107.206	41.5431	75.7393	36.6944	21.4103	51.372	56.8851	20.4326	65.7605
ACYP2	19.4946	6.11908	3.18861	0.01	18.1946	6.21483	23.3932	5.40995	5.64529	16.3726	14.7782	21.6705	16.7839	38.2606
ADA	67.7671	94.8457	200.882	59.1245	34.1148	132.065	150.039	40.5746	57.8642	88.1599	63.3354	125.96	52.5409	31.0868
ADAD1	0.01	0.01	0.01	0.01	0.01	0.01	0.01	0.01	0.01	0.01	0.01	0.01	0.01	0.01
ADAD2	0.01	0.01	0.01	0.01	0.01	0.01	0.01	0.01	0.01	0.01	0.01	0.01	0.01	0.01
ADAM10	2047.87	3117.67	948.93	1914.15	1835.38	1258.5	1925.9	2023.32	4393.45	2400.47	2827.57	1962.54	3239.29	1939.34
ADAM11	0.928316	0.01	1.27544	0.01	0.01	0.01	0.01	0.901658	0.01	0.01	1.40745	0.01	0.01	0.01
ADAM12	790.926	240.174	213.637	1208.36	496.939	135.173	522.313	431.894	616.042	392.941	212.525	604.066	489.652	194.89
ADAM17	17.638	71.8992	28.6975	36.9528	32.9776	24.8593	24.1998	31.558	26.8151	28.9668	16.8894	27.0881	44.5138	32.2824
ADAM18	0.01	0.01	0.01	0.01	0.01	0.01	0.01	0.01	0.01	0.01	0.01	0.01	0.01	0.01
ADAM19	175.452	22.9465	7.01494	35.1052	13.6459	3.10742	42.7531	21.6398	21.1698	75.5656	7.74099	32.5058	5.10814	2.39129
ADAM2	0.01	0.01	0.01	0.01	0.01	0.01	0.01	0.01	0.01	0.01	0.01	0.01	0.01	0.01
ADAM22	1.85663	3.05954	2.55089	1.84764	3.41148	0.01	0.806661	0.01	0.01	0.01	1.40745	1.35441	0.01	0.01
ADAM23	5.5699	16.8275	5.10177	5.54292	9.09728	4.66112	0.806661	1.80332	0.01	6.29714	6.33354	5.41763	3.64867	5.97822
ADAM28	0.01	0.01	0.01	0.01	0.01	0.01	0.01	0.01	0.01	0.01	0.01	0.01	0.01	0.01
ADAM29	0.01	0.01	0.01	0.01	0.01	0.01	0.01	0.01	0.01	0.01	0.01	0.01	0.01	0.01
ADAM30	0.01	0.01	0.01	0.01	0.01	0.01	0.01	0.01	0.01	0.01	0.01	0.01	0.01	0.01
ADAM33	1143.69	1012.71	1462.93	921.972	659.553	961.745	1525.4	1068.47	1935.63	3067.97	728.357	1588.72	1215.74	526.084
ADAM7	0.01	0.01	0.01	0.01	0.01	0.01	0.01	0.01	0.01	0.01	0.01	0.01	0.01	0.01
ADAM8	0.01	0.01	0.01	0.01	0.01	0.01	10.4866	7.21327	8.46793	5.03771	2.11118	10.8353	0.01	2.39129
ADAM9	4345.45	4274.18	2069.41	2233.8	2369.84	2297.93	2840.66	2549.89	4015.92	4200.19	3118.91	3321.01	4401.76	3051.29
ADAMDEC1	12.0681	18.3572	11.479	1.84764	37.5263	1.55371	11.2933	13.5249	0.01	3.77828	1.40745	835.669	30.6488	4.78258
ADAMTS1	711.09	1632.26	943.19	1042.07	889.259	1468.25	865.144	427.386	364.827	369.012	1081.63	708.355	794.681	903.907
ADAMTS10	5.5699	13.7679	12.1167	0.01	3.41148	3.10742	1.61332	3.60663	5.64529	3.77828	0.01	5.41763	3.64867	1.19564
ADAMTS12	702.736	422.216	418.983	918.277	96.6586	130.511	405.751	503.125	668.967	826.184	264.601	375.171	1325.93	316.846
ADAMTS13	0.01	0.01	0.01	0.01	0.01	0.01	0.01	0.01	0.01	0.01	0.01	0.01	0.01	0.01
ADAMTS14	25.0645	15.2977	233.406	18.4764	18.1946	192.66	33.0731	17.1315	11.9962	27.7074	24.6304	40.6322	172.217	0.01
ADAMTS15	216.298	223.346	104.586	5.54292	45.4864	87.0076	55.2563	13.5249	4.93963	10.0754	23.9267	24.3793	121.136	5.97822
ADAMTS16	0.01	0.01	0.01	0.01	1.13716	0.01	0.01	0.01	0.01	0.01	0.01	0.01	0.01	0.01
ADAMTS17	0.01	0.01	0.01	0.01	0.01	3.10742	0.403331	1.80332	0.01	0.01	0.01	0.01	0.01	1.19564
ADAMTS18	0.01	0.01	0.01	0.01	0.01	0.01	0.01	0.01	0.01	0.01	0.01	0.01	0.01	0.01
ADAMTS19	0.01	9.17862	1.27544	0.01	3.41148	0.01	0.01	1.80332	0.01	0.01	13.3708	0.01	0.01	0.01
ADAMTS2	98.4015	168.275	1092.42	125.64	143.282	219.073	189.162	93.7725	110.789	130.98	86.5583	153.048	234.974	5.97822
ADAMTS3	4.64158	13.7679	11.479	35.1052	4.54864	7.76854	7.25995	8.11493	7.05661	6.29714	1.40745	0.01	21.1623	2.39129
ADAMTS4	20.423	194.281	211.724	138.573	88.6985	2133.24	60.0963	48.6896	454.446	148.612	45.7422	108.353	37.9462	86.0864
ADAMTS5	65.9105	350.317	182.388	129.335	29.5662	68.3631	52.0297	55.0012	67.0378	32.7451	90.7807	25.7337	349.543	88.4777
ADAMTS6	78.9069	67.3099	10.8413	27.7146	18.1946	41.9501	43.1564	36.0663	47.985	32.7451	16.1857	44.6954	38.6759	44.2389
ADAMTS7	150.387	102.495	169.634	219.869	42.0749	69.9169	30.6531	51.3945	12.7019	107.051	57.0018	119.188	150.325	40.6519
ADAMTS8	421.456	344.198	144.125	48.0386	89.8356	447.468	223.042	122.626	281.559	21.4103	310.343	442.891	117.487	68.1517
ADAMTS9	2.78495	12.2382	0.01	1.84764	0.01	3.10742	0.01	0.901658	0.01	1.25943	0.01	1.35441	0.01	2.39129
ADAMTS9-AS1	0.01	0.01	0.01	0.01	0.01	0.01	1.20999	0.901658	0.705661	0.01	0.01	0.01	0.01	0.01
ADAMTS9-AS2	4.64158	7.64885	0.637722	0.01	9.09728	9.32225	0.01	5.40995	0.01	1.25943	8.44471	1.35441	6.56761	5.97822
ADAMTSL1	61.2689	71.8992	70.1494	60.9721	56.858	17.0908	57.6763	24.3448	61.3925	142.315	10.5559	27.0881	2.91894	28.6955
ADAMTSL2	0.01	0.01	0.01	0.01	0.01	0.01	0.806661	0.01	0.705661	0.01	0.01	0.01	0.01	0.01
ADAMTSL3	0.01	0.01	0.01	0.01	0.01	0.01	0.01	0.01	0.01	0.01	0.01	0.01	0.729734	0.01
ADAMTSL4	824.345	489.526	2168.25	53.5816	353.657	649.45	333.958	259.678	93.1473	371.531	253.341	255.983	534.895	17.9347
ADAMTSL5	68.6954	53.5419	98.2091	7.39056	35.2519	51.2724	38.3164	39.673	23.9925	17.632	30.2602	9.48085	41.5948	0.01
ADAP1	20.423	10.7084	4.46405	9.2382	4.54864	3.10742	7.25995	0.901658	0.01	0.01	4.22236	10.8353	17.5136	0.01
ADAP2	1.85663	1.52977	2.55089	0.01	0.01	0.01	3.62998	0.901658	0.705661	0.01	2.8149	0.01	0.01	2.39129
ADAR	41.7742	48.9526	40.1765	49.8863	44.3492	40.3964	41.1397	49.5912	24.6981	55.4148	51.372	50.1131	33.5678	59.7822
ADARB1	47.3441	4.58931	8.29038	0.01	0.01	15.5371	0.806661	1.80332	0.705661	0.01	0.703726	4.06322	2.1892	2.39129
ADARB2	0.01	0.01	0.01	0.01	0.01	0.01	0.403331	0.01	0.01	0.01	0.01	0.01	0.01	0.01
ADAT1	39.9176	32.1252	12.1167	27.7146	25.0175	34.1816	40.7364	43.2796	83.9737	23.9291	35.1863	28.4426	35.757	26.3042
ADAT3	0.01	0.01	0.01	0.01	0.01	0.01	0.01	0.01	0.01	0.01	0.01	0.01	0.01	0.01
ADCK1	53.8424	47.4229	45.2782	49.8863	29.5662	46.6112	56.063	66.7227	26.8151	44.08	51.372	62.3027	28.4596	27.4998
ADCK3	101.186	35.1847	111.601	35.1052	32.9776	54.3798	35.4931	27.0498	44.4567	32.7451	7.74099	47.4043	42.3246	28.6955
ADCK4	54.7707	105.554	75.2512	84.9914	32.9776	69.9169	64.9362	42.3779	146.072	78.0845	63.3354	89.3909	38.6759	52.6084
ADCY1	0.01	0.01	5.10177	0.01	2.27432	0.01	1.61332	0.01	0.705661	0.01	2.8149	2.70881	1.45947	0.01
ADCY10	0.01	0.01	0.01	0.01	0.01	0.01	0.01	0.01	0.01	0.01	0.01	0.01	0.01	0.01
ADCY2	0.01	0.01	0.01	0.01	0.01	0.01	0.01	0.901658	0.01	0.01	0.703726	0.01	0.729734	0.01
ADCY3	45.4875	58.1312	168.996	62.8198	98.9329	52.8261	56.4663	71.231	284.381	32.7451	64.0391	60.9483	39.4056	62.1735
ADCY4	4.64158	16.8275	21.6825	3.69528	9.09728	1.55371	9.67994	1.80332	4.23397	27.7074	1.40745	10.8353	7.29734	0.01
ADCY5	0.928316	0.01	0.01	0.01	0.01	1.55371	0.806661	0.01	0.01	0.01	0.01	0.01	0.729734	0.01
ADCY7	34.3477	108.614	35.7124	151.506	181.946	48.1649	162.542	82.0509	199.702	127.202	237.156	101.581	57.649	136.303
ADCY8	0.01	4.58931	0.637722	0.01	0.01	0.01	0.806661	3.60663	0.01	0.01	1.40745	0.01	0.01	0.01
ADCY9	64.0538	13.7679	47.1914	11.0858	12.5088	26.413	23.3932	9.91824	24.6981	16.3726	8.44471	8.12644	56.9193	5.97822
ADCYAP1	0.01	0.01	0.01	0.01	0.01	0.01	0.01	0.01	0.01	0.01	0.01	0.01	0.01	0.01
ADCYAP1R1	0.01	0.01	0.01	0.01	0.01	0.01	0.403331	0.01	0.01	0.01	0.01	0.01	0.01	0.01
ADD1	775.144	350.317	755.063	110.858	604.969	436.592	410.994	338.122	445.272	302.263	581.982	314.223	442.219	86.0864
ADD2	0.01	1.52977	1.91317	1.84764	0.01	0.01	0.01	0.01	0.01	0.01	0.01	0.01	0.01	0.01
ADD3	557.918	1128.97	555.456	280.841	873.339	525.153	814.325	710.507	367.649	361.456	1170.3	623.027	761.113	603.801
ADGB	0.01	0.01	0.01	0.01	0.01	0.01	0.01	0.01	0.01	0.01	0.01	0.01	0.01	0.01
ADH1B	428.882	10059.8	4453.85	3072.62	280.878	13741	1065.6	1266.83	620.276	633.492	428.569	532.282	4559.38	4147.69
ADH1C	209.8	3530.71	1605.78	1071.63	109.167	4790.08	374.694	491.404	168.653	248.107	153.412	205.87	1632.42	1512.49
ADH4	1.85663	9.17862	0.01	7.39056	0.01	6.21483	0.01	0.01	0.01	0.01	0.01	2.70881	1.45947	2.39129
ADH7	0.01	19.887	0.01	0.01	3.41148	0.01	0.01	0.01	0.01	1.25943	0.01	0.01	0.01	0.01
ADHFE1	0.01	4.58931	8.9281	0.01	0.01	3.10742	0.806661	0.01	0.01	12.5943	0.01	0.01	2.91894	2.39129
ADI1	70.552	36.7145	49.1046	44.3434	62.5438	91.6688	90.3461	46.8862	25.4038	110.83	99.2254	90.7453	143.758	80.1082
ADIPOQ	0.01	0.01	0.01	0.01	0.01	0.01	0.01	0.01	0.01	0.01	0.01	0.01	0.01	0.01
ADIPOR1	173.595	111.673	154.329	18.4764	60.2695	299.866	77.8428	77.5426	39.517	39.0423	47.1497	39.2778	162.731	16.739
ADIPOR2	4.64158	0.01	8.9281	1.84764	3.41148	7.76854	5.2433	5.40995	1.41132	3.77828	4.22236	1.35441	2.1892	2.39129
ADK	1103.77	481.877	477.016	513.644	727.782	560.889	1122.47	839.444	2036.54	879.08	1013.37	980.591	741.41	1384.56
ADM	129.964	451.282	1360.26	923.82	456.001	807.928	220.622	342.63	321.782	380.347	288.528	445.6	386.029	269.02
ADM2	31.5628	9.17862	10.2035	18.4764	21.606	3.10742	29.4431	9.01658	31.0491	5.03771	0.703726	9.48085	14.5947	2.39129
ADNP	724.087	1335.49	899.188	1188.03	734.605	840.556	617.499	937.725	917.36	792.18	686.837	648.761	820.221	726.952
ADNP2	3.71327	15.2977	6.37722	3.69528	15.9202	7.76854	3.22665	24.3448	0.01	15.1131	6.33354	4.06322	6.56761	16.739
ADO	247.86	168.275	302.28	197.697	186.494	237.717	176.256	155.085	187.706	214.103	194.228	174.719	230.596	111.195
ADORA1	11.1398	275.359	96.296	14.7811	26.1547	198.875	110.513	19.8365	2.11698	6.29714	60.5204	90.7453	141.568	33.4781
ADORA2A	3.71327	0.01	0.01	0.01	2.27432	1.55371	0.806661	7.21327	0.01	0.01	1.40745	1.35441	0.01	3.58693
ADORA2A-AS1	0.01	0.01	0.01	0.01	0.01	0.01	0.01	0.01	0.01	0.01	0.01	0.01	0.01	0.01
ADORA2B	12.9964	41.3038	56.1195	25.867	32.9776	88.5613	10.8899	21.6398	15.5245	26.448	25.3341	6.77204	16.0542	9.56516
ADORA3	0.01	0.01	0.01	0.01	0.01	0.01	0.01	0.01	1.41132	0.01	0.01	0.01	0.01	0.01
ADPGK	217.226	321.252	440.666	393.547	394.594	512.724	253.292	388.615	335.189	318.635	405.346	253.274	345.164	295.324
ADPRH	0.928316	0.01	1.91317	5.54292	3.41148	0.01	0.806661	8.11493	0.01	5.03771	0.703726	6.77204	0.729734	2.39129
ADPRHL1	0.01	0.01	0.01	0.01	0.01	0.01	1.61332	2.70498	0.01	3.77828	0.703726	0.01	0.01	4.78258
ADRA1A	0.01	0.01	0.01	0.01	0.01	0.01	0.01	0.01	0.01	0.01	0.01	0.01	0.01	0.01
ADRA1B	6.49821	7.64885	5.7395	29.5622	5.6858	6.21483	8.06661	6.31161	2.11698	27.7074	3.51863	18.9617	110.92	3.58693
ADRA1D	1.85663	1.52977	3.82633	0.01	1.13716	0.01	1.61332	0.01	0.01	13.8537	0.703726	1.35441	0.01	1.19564
ADRA2A	0.01	0.01	0.01	1.84764	2.27432	0.01	4.83997	0.01	0.705661	0.01	0.01	0.01	2.91894	0.01
ADRA2B	0.01	0.01	0.01	0.01	0.01	0.01	0.01	0.01	0.01	0.01	0.01	0.01	0.01	0.01
ADRA2C	0.928316	0.01	0.01	0.01	1.13716	0.01	0.01	0.01	0.01	0.01	0.703726	1.35441	2.91894	0.01
ADRB1	0.01	0.01	0.01	0.01	0.01	0.01	0.01	0.01	0.01	0.01	0.01	0.01	0.01	0.01
ADRB2	95.6166	35.1847	193.867	110.858	63.6809	301.419	31.0565	85.6576	41.634	146.094	25.3341	96.1629	215.272	68.1517
ADRB3	0.928316	0.01	0.01	0.01	0.01	0.01	0.01	0.01	0.01	0.01	0.01	0.01	0.01	0.01
ADRBK1	69.6237	35.1847	132.646	5.54292	39.8006	55.9335	41.1397	27.0498	11.9962	23.9291	49.9646	37.9234	33.5678	4.78258
ADRBK2	0.01	0.01	0.01	3.69528	4.54864	3.10742	2.82332	5.40995	1.41132	0.01	4.22236	0.01	1.45947	1.19564
ADRM1	1057.35	543.068	423.447	384.309	543.562	1123.33	677.596	492.306	408.578	656.162	638.983	594.585	671.355	233.151
ADSL	294.276	206.519	292.714	266.06	259.272	209.751	379.534	375.992	113.611	311.079	296.269	300.678	288.975	367.063
ADSS	701.807	891.856	392.199	334.423	578.814	890.275	751.808	1332.65	331.661	312.338	1360.3	911.516	658.22	929.016
ADSSL1	1.85663	16.8275	8.29038	7.39056	6.82296	34.1816	2.41998	3.60663	1.41132	0.01	4.22236	1.35441	9.48654	3.58693
ADTRP	0.928316	0.01	0.01	0.01	0.01	0.01	0.01	0.01	0.01	0.01	0.01	0.01	0.01	0.01
AEBP1	802.994	1506.82	6347.88	2758.53	1438.51	1530.4	953.474	2495.79	4538.11	1151.12	846.583	3364.35	294.083	1160.97
AEBP2	140.176	237.114	159.43	107.163	122.813	156.924	79.8595	87.4609	130.547	95.7165	103.448	97.5173	152.514	72.9343
AEN	479.94	354.907	881.331	1252.7	297.936	1059.63	545.303	476.977	695.076	555.408	460.237	491.65	758.194	687.496
AES	89.1184	62.7206	89.281	60.9721	79.6012	69.9169	68.1629	69.4277	40.9284	139.796	57.0018	81.2644	113.109	50.2171
AFAP1	261.785	162.156	105.862	81.2961	90.9728	139.834	166.979	95.5758	195.468	275.815	70.3726	158.466	255.407	74.13
AFAP1L1	12.9964	0.01	19.1317	1.84764	14.7831	1.55371	7.25995	5.40995	0.705661	5.03771	4.92608	0.01	1.45947	4.78258
AFAP1L2	1.85663	0.01	0.01	0.01	0.01	12.4297	0.403331	0.01	0.01	1.25943	0.703726	2.70881	4.37841	0.01
AFF1	11.1398	16.8275	18.4939	9.2382	19.3317	17.0908	11.6966	27.0498	2.11698	16.3726	7.03726	6.77204	10.946	9.56516
AFF2	0.01	0.01	1.91317	5.54292	2.27432	1.55371	4.83997	0.01	0.01	0.01	0.01	8.12644	0.01	0.01
AFF3	0.01	6.11908	3.18861	9.2382	4.54864	0.01	5.2433	2.70498	0.01	1.25943	1.40745	4.06322	3.64867	0.01
AFF4	49.2008	27.5359	68.2362	49.8863	95.5214	46.6112	55.2563	55.0012	21.8755	32.7451	69.6689	43.341	52.5409	71.7387
AFG3L2	207.943	140.739	188.128	157.049	180.808	315.403	185.935	197.463	146.778	162.466	161.857	148.985	200.677	188.912
AFM	0.01	0.01	0.01	0.01	0.01	0.01	0.01	0.01	0.01	0.01	0.01	0.01	0.01	0.01
AFMID	313.771	313.603	535.686	814.809	404.829	281.221	399.297	437.304	2441.59	778.326	450.385	360.272	432.732	407.715
AFP	0.928316	0.01	0.01	0.01	0.01	0.01	0.403331	0.01	0.01	1.25943	0.01	0.01	0.01	0.01
AFTPH	72.4087	39.774	23.5957	44.3434	39.8006	27.9667	49.6097	38.7713	131.253	42.8205	47.1497	35.2146	48.1625	44.2389
AGA	167.097	264.65	153.691	230.955	201.277	301.419	233.528	295.744	1035.91	371.531	266.712	238.376	640.707	249.89
AGAP1	5.5699	1.52977	6.37722	5.54292	9.09728	3.10742	4.83997	8.11493	1.41132	1.25943	7.03726	2.70881	2.1892	2.39129
AGAP11	0.928316	1.52977	4.46405	7.39056	4.54864	1.55371	6.85662	4.50829	0.01	7.55656	2.8149	8.12644	3.64867	4.78258
AGAP2	0.01	0.01	0.01	1.84764	0.01	0.01	0.01	0.01	0.01	0.01	0.01	2.70881	0.01	0.01
AGAP3	17.638	41.3038	66.9608	42.4957	27.2918	51.2724	33.8798	32.4597	153.128	23.9291	26.7416	40.6322	21.892	31.0868
AGBL4	0.01	0.01	0.01	0.01	0.01	0.01	0.01	0.01	0.01	0.01	0.01	0.01	0.01	0.01
AGBL5	49.2008	91.7862	119.254	77.6009	43.2121	69.9169	34.6864	43.2796	40.9284	60.4525	30.964	36.569	77.3518	50.2171
AGER	0.01	0.01	1.27544	0.01	0.01	0.01	0.01	0.01	0.01	0.01	0.01	0.01	0.01	0.01
AGFG1	86.3334	133.09	97.5714	90.5343	154.654	121.189	102.043	119.921	40.9284	88.1599	91.4844	73.138	168.569	90.869
AGFG2	102.115	93.316	85.4547	72.0579	83.0127	110.313	96.396	58.6078	131.959	65.4902	103.448	108.353	27.0002	113.586
AGGF1	401.033	417.627	143.487	223.564	301.347	144.495	304.515	335.417	1069.78	202.768	388.457	391.424	243.001	475.867
AGL	59.4122	73.4289	17.2185	42.4957	64.8181	26.413	48.3997	34.263	21.1698	31.4857	46.4459	32.5058	61.2977	56.1953
AGMO	0.01	0.01	0.01	0.01	1.13716	0.01	0.01	0.01	0.01	0.01	0.01	0.01	0.01	1.19564
AGO1	106.756	62.7206	107.137	1.84764	103.482	83.9002	58.0796	51.3945	8.46793	44.08	60.5204	52.8219	86.1086	13.1521
AGO3	103.971	74.9587	59.9458	64.6674	65.9553	85.4539	58.0796	69.4277	43.751	52.896	51.372	67.7204	89.0276	84.8908
AGO4	4.64158	3.05954	3.82633	1.84764	2.27432	0.01	3.22665	5.40995	25.4038	0.01	0.703726	2.70881	0.729734	5.97822
AGPAT1	426.097	725.111	499.336	593.092	283.153	506.509	514.65	443.616	547.593	770.77	489.09	646.052	423.976	656.409
AGPAT2	439.094	439.044	479.567	277.146	384.36	228.395	286.768	262.383	498.197	410.573	469.385	357.564	276.569	113.586
AGPAT3	164.312	71.8992	160.706	27.7146	73.9154	80.7928	107.286	65.8211	110.083	78.0845	110.485	66.366	72.9734	37.065
AGPAT4	117.896	550.717	272.307	532.12	204.689	539.137	235.545	217.3	145.366	215.362	152.709	193.68	249.569	227.172
AGPAT5	231.151	159.096	81.6284	72.0579	482.156	184.891	208.522	282.219	542.653	83.1222	261.082	167.947	116.028	322.824
AGPAT6	21.3513	4.58931	28.6975	9.2382	39.8006	23.3056	20.9732	19.8365	57.1586	13.8537	31.6677	24.3793	13.8649	11.9564
AGPAT9	18.5663	52.0122	50.38	25.867	56.858	54.3798	40.3331	24.3448	45.868	36.5234	50.6683	20.3161	19.7028	66.9561
AGR2	0.01	0.01	0.01	0.01	0.01	0.01	0.01	0.01	0.01	0.01	0.01	0.01	0.01	0.01
AGRN	158.742	149.917	95.6583	83.1438	62.5438	94.7762	107.286	98.2808	135.487	136.018	71.7801	105.644	108.001	17.9347
AGT	8.35485	126.971	110.326	48.0386	98.9329	51.2724	73.4062	55.9028	99.4982	5.03771	109.078	130.023	65.6761	37.065
AGTPBP1	24.1362	1.52977	5.7395	1.84764	11.3716	3.10742	10.0833	10.8199	0.01	5.03771	4.92608	6.77204	5.83787	10.7608
AGTRAP	448.377	546.128	904.927	842.524	377.537	629.252	500.13	466.157	994.277	576.818	553.129	807.227	324.002	518.91
AGXT	0.01	0.01	0.01	0.01	0.01	0.01	0.01	0.01	0.01	0.01	0.01	0.01	0.01	0.01
AGXT2	0.01	0.01	0.01	0.01	0.01	0.01	0.01	0.01	0.01	0.01	0.01	0.01	0.01	0.01
AHCTF1	200.516	313.603	78.4398	109.011	146.694	99.4373	129.066	216.398	418.457	129.721	175.228	106.998	94.1357	202.064
AHCY	89.1184	71.8992	153.053	27.7146	79.6012	69.9169	93.5727	75.7393	11.9962	69.2685	80.9285	83.9733	48.1625	8.36951
AHCYL1	261.785	718.992	772.919	293.775	270.644	981.943	208.925	195.66	401.521	222.919	244.193	182.845	465.57	160.216
AHCYL2	79.8352	137.679	64.4099	42.4957	34.1148	87.0076	53.643	50.4929	81.8567	66.7497	58.4093	82.6189	64.9463	65.7605
AHDC1	162.455	88.7266	91.1942	31.4099	62.5438	87.0076	132.292	113.609	99.4982	79.3439	98.5217	74.4924	83.9194	87.2821
AHI1	64.0538	255.472	67.5985	40.6481	142.145	59.0409	76.6328	67.6244	119.962	76.8251	88.6695	81.2644	50.3517	109.999
AHNAK	4350.09	1776.06	2543.23	532.12	2215.19	607.5	2444.59	2063.9	750.824	919.382	1990.14	1782.4	1491.58	434.019
AHNAK2	87.2617	393.151	570.761	389.852	256.998	163.139	352.108	484.191	846.088	382.866	724.838	517.384	488.922	264.237
AHR	65.9105	160.626	73.9757	46.191	167.162	229.949	179.079	114.511	17.6415	42.8205	71.0763	88.0365	175.136	150.651
AHRR	54.7707	78.0183	279.322	33.2575	69.3667	77.6854	60.9029	56.8045	13.4076	52.896	47.8534	74.4924	48.1625	7.17387
AHSA1	372.255	237.114	405.591	589.397	499.213	483.203	555.386	464.354	890.544	468.507	513.016	441.537	367.056	472.28
AHSA2	135.534	286.067	183.026	190.307	101.207	116.528	95.5894	121.724	231.457	93.1976	81.6322	138.15	79.541	120.76
AHSP	0.01	0.01	0.01	0.01	0.01	0.01	0.01	0.01	0.01	0.01	0.01	0.01	0.01	0.01
AICDA	0.01	0.01	0.01	0.01	0.01	0.01	0.01	0.01	0.01	0.01	0.01	0.01	0.01	0.01
AIDA	605.262	595.08	626.88	439.738	527.642	430.377	618.709	576.16	904.658	474.804	652.354	674.495	660.409	533.258
AIF1	0.01	0.01	0.01	0.01	1.13716	0.01	1.61332	0.01	0.01	0.01	0.01	0.01	0.01	0.01
AIF1L	0.01	0.01	0.637722	0.01	1.13716	0.01	0.806661	0.901658	0.01	0.01	0.703726	2.70881	0.01	0.01
AIFM1	264.57	208.049	92.4696	125.64	225.158	178.676	237.562	209.185	675.318	202.768	389.161	362.981	142.298	314.455
AIFM2	64.0538	93.316	47.8291	42.4957	51.1722	172.462	43.963	74.8377	83.268	108.311	49.2608	50.1131	102.893	80.1082
AIFM3	0.01	0.01	0.01	0.01	0.01	0.01	0.01	0.01	0.01	0.01	0.01	0.01	0.01	0.01
AIG1	289.635	315.133	413.881	242.041	178.534	825.019	239.175	230.825	269.563	444.578	213.229	234.312	653.842	121.956
AIM1	35.276	64.2503	102.035	73.9056	131.911	10.876	104.059	92.8708	338.012	159.947	75.2987	55.5307	58.3787	87.2821
AIM1L	0.01	0.01	0.01	0.01	0.01	0.01	0.01	0.01	0.01	0.01	0.01	0.01	0.01	0.01
AIM2	0.01	0.01	0.01	0.01	2.27432	0.01	0.01	0.01	0.01	1.25943	1.40745	0.01	0.01	0.01
AIMP1	225.581	157.566	80.3529	210.631	230.843	136.726	249.662	214.595	338.717	459.691	240.674	176.073	264.164	400.541
AIP	409.388	870.439	472.552	1080.87	322.953	357.353	533.607	396.73	1697.82	641.049	469.385	623.027	376.543	530.866
AIPL1	0.01	0.01	0.01	0.01	0.01	0.01	0.01	0.01	0.01	0.01	0.01	0.01	0.01	0.01
AIRE	0.01	0.01	0.01	0.01	1.13716	0.01	0.01	3.60663	0.01	0.01	1.40745	0.01	0.01	0.01
AJAP1	0.01	0.01	0.01	0.01	0.01	0.01	0.01	0.01	0.01	0.01	0.01	0.01	0.729734	0.01
AJUBA	652.606	373.264	664.506	1062.39	282.016	245.486	274.668	260.579	375.412	1521.39	140.745	327.767	691.788	155.434
AK1	841.055	322.781	630.707	271.603	519.682	523.6	779.638	312.875	235.691	605.785	536.239	560.725	624.652	180.542
AK2	331.409	517.062	452.782	709.494	575.403	595.07	433.984	393.123	525.718	540.294	370.16	307.45	389.678	509.345
AK3	1151.11	2722.99	1296.49	1252.7	1157.63	1729.28	1382.62	1332.65	508.076	954.646	1209.71	1061.86	4540.41	1168.14
AK4	80.7635	45.8931	79.7152	88.6867	300.21	46.6112	123.016	143.364	320.37	66.7497	160.45	94.8085	45.9733	185.325
AK5	273.853	9.17862	51.0177	14.7811	53.4465	7.76854	131.486	167.708	82.5624	130.98	291.343	200.452	102.893	153.043
AK7	0.928316	13.7679	8.9281	7.39056	5.6858	9.32225	0.806661	1.80332	0.01	3.77828	2.11118	4.06322	2.91894	0.01
AK8	0.928316	1.52977	0.637722	1.84764	0.01	1.55371	0.01	0.901658	2.11698	0.01	0.703726	1.35441	2.1892	0.01
AK9	24.1362	45.8931	23.5957	38.8004	17.0574	34.1816	24.6032	29.7547	47.2793	51.6365	33.7789	29.797	77.3518	32.2824
AKAP1	5.5699	3.05954	10.8413	1.84764	10.2344	9.32225	10.0833	8.11493	17.6415	7.55656	9.85217	6.77204	10.946	11.9564
AKAP11	13.9247	7.64885	2.55089	5.54292	20.4689	3.10742	20.9732	20.7381	18.3472	10.0754	22.5192	5.41763	13.1352	17.9347
AKAP12	48.2725	507.884	106.5	293.775	151.242	194.213	104.866	182.135	217.344	303.522	177.339	101.581	247.38	124.347
AKAP13	64.0538	52.0122	66.9608	29.5622	79.6012	54.3798	101.236	78.4443	83.9737	46.5988	71.0763	92.0997	57.649	63.3692
AKAP14	0.01	0.01	0.01	0.01	0.01	0.01	0.01	0.01	0.01	0.01	0.01	0.01	0.01	0.01
AKAP17A	8.35485	22.9465	36.3501	5.54292	7.96012	34.1816	11.6966	5.40995	14.8189	13.8537	10.5559	8.12644	16.7839	10.7608
AKAP2	1710.89	270.769	578.414	173.678	606.106	649.45	742.935	1266.83	114.317	394.201	1180.15	605.42	1899.5	197.281
AKAP3	12.0681	4.58931	6.37722	11.0858	10.2344	3.10742	14.5199	3.60663	7.05661	2.51885	5.62981	8.12644	2.91894	22.7172
AKAP4	0.01	0.01	0.01	0.01	0.01	0.01	0.01	0.01	0.01	0.01	0.01	0.01	0.01	0.01
AKAP5	0.01	0.01	0.01	0.01	0.01	0.01	0.01	0.901658	0.01	0.01	0.01	0.01	1.45947	0.01
AKAP6	25.0645	41.3038	1.27544	9.2382	1.13716	0.01	2.41998	9.01658	1.41132	12.5943	4.22236	20.3161	37.9462	0.01
AKAP7	17.638	15.2977	17.8562	9.2382	9.09728	15.5371	13.3099	19.8365	9.1736	6.29714	12.6671	10.8353	23.3515	8.36951
AKAP8	151.316	194.281	193.23	421.262	137.596	268.791	173.432	268.694	357.065	319.895	248.415	142.213	181.704	225.977
AKAP8L	38.9893	58.1312	42.0896	66.515	25.0175	77.6854	35.4931	36.0663	13.4076	81.8628	17.5932	83.9733	33.5678	41.8476
AKAP9	27.8495	26.0061	18.4939	31.4099	85.287	12.4297	45.173	45.9846	35.9887	23.9291	61.9279	55.5307	12.4055	60.9779
AKIP1	247.86	177.453	310.57	277.146	186.494	349.584	319.841	179.43	175.71	294.706	339.9	333.184	207.974	192.499
AKIRIN2	1974.53	4246.64	2804.06	3165.01	2043.48	5574.7	1531.04	1654.54	5355.26	2773.26	2476.41	2066.83	2961.99	1889.12
AKNA	12.0681	3.05954	7.65266	1.84764	19.3317	3.10742	10.0833	10.8199	11.9962	5.03771	8.44471	9.48085	2.1892	1.19564
AKNAD1	0.01	0.01	0.01	0.01	0.01	0.01	0.01	0.01	0.01	0.01	0.01	0.01	0.01	0.01
AKR1A1	293.348	413.038	512.728	585.702	346.834	357.353	362.594	249.759	934.295	486.139	370.16	525.51	229.137	400.541
AKR1B1	149.459	677.688	1175.96	587.549	374.126	1376.59	530.783	310.171	298.495	464.729	588.315	851.922	234.245	1105.97
AKR1B10	0.01	7.64885	0.637722	0.01	0.01	1.55371	0.403331	0.01	0.01	0.01	0.01	0.01	0.01	0.01
AKR1B15	0.01	0.01	1.91317	0.01	0.01	4.66112	0.01	0.01	0.705661	0.01	0.01	0.01	0.01	0.01
AKR1C1	240.434	3798.42	3388.85	3048.61	1194.02	11707.2	1737.15	1121.66	138.31	1418.12	1043.63	1732.29	3113.05	5342.14
AKR1C2	154.101	9002.69	7673.07	2503.55	196.729	1897.08	313.388	151.479	176.415	173.801	74.595	196.389	739.95	126.738
AKR1C3	23.2079	163.685	80.3529	53.5816	59.1323	229.949	41.5431	44.1813	26.8151	23.9291	4.92608	12.1897	106.541	37.065
AKR1D1	0.01	0.01	1.27544	3.69528	0.01	3.10742	0.01	0.901658	0.01	0.01	0.703726	0.01	0.01	4.78258
AKR1E2	18.5663	4.58931	9.56583	1.84764	3.41148	12.4297	7.25995	12.6232	0.01	5.03771	2.8149	18.9617	5.83787	15.5434
AKT1	35.276	3.05954	105.862	0.01	14.7831	12.4297	11.2933	9.01658	2.11698	2.51885	1.40745	5.41763	5.83787	0.01
AKT1S1	649.821	494.116	485.306	600.483	400.28	573.318	688.486	678.949	1570.1	880.34	777.617	1053.73	586.706	411.302
AKT2	942.241	792.421	1068.82	652.217	677.747	983.497	730.029	630.259	1442.37	1035.25	843.064	750.342	1188.74	319.237
AKT3	16.7097	29.0656	21.6825	27.7146	15.9202	15.5371	10.8899	29.7547	9.87926	15.1131	11.2596	9.48085	19.7028	25.1085
ALAD	33.4194	44.3633	29.9729	51.7339	53.4465	91.6688	62.5163	67.6244	37.4	65.4902	54.8906	63.6571	75.1626	68.1517
ALAS1	103.043	319.722	284.424	205.088	111.442	664.987	143.182	205.578	218.049	130.98	194.228	128.669	197.758	239.129
ALB	0.01	0.01	0.01	0.01	0.01	0.01	0.01	0.01	0.01	0.01	0.01	0.01	0.01	1.19564
ALCAM	429.81	204.989	277.409	327.032	360.48	125.85	340.411	238.939	177.827	447.097	220.266	304.742	354.651	231.955
ALDH16A1	75.1936	97.9053	31.2484	75.7532	50.035	60.5946	110.109	64.9194	93.8529	94.4571	102.04	208.579	35.757	108.804
ALDH18A1	114.183	191.221	241.697	328.88	292.25	323.171	176.659	205.578	445.978	272.036	206.192	115.125	124.785	178.151
ALDH1A1	326.767	2573.07	169.634	4438.03	311.582	1642.27	512.23	586.078	127.725	178.839	1138.63	358.918	3744.27	175.76
ALDH1A2	0.928316	1.52977	0.637722	0.01	3.41148	0.01	0.01	0.901658	0.01	0.01	4.92608	0.01	0.01	0.01
ALDH1A3	16.7097	203.459	216.825	18.4764	540.151	105.652	170.609	90.1658	2.82264	8.81599	185.08	113.77	45.9733	23.9129
ALDH1B1	338.835	275.359	847.532	1383.88	146.694	393.088	313.388	234.431	328.838	1715.34	209.007	246.502	1719.98	339.563
ALDH1L1	0.01	0.01	0.01	0.01	0.01	0.01	0.01	0.01	0.01	0.01	0.01	0.01	0.01	0.01
ALDH1L2	89.1184	48.9526	31.2484	55.4292	76.1897	24.8593	123.419	76.641	17.6415	57.9337	54.8906	83.9733	77.3518	28.6955
ALDH3A1	0.01	0.01	0.01	0.01	0.01	0.01	0.806661	0.01	0.01	0.01	0.703726	2.70881	0.729734	2.39129
ALDH3A2	3.71327	18.3572	17.2185	7.39056	11.3716	29.5204	4.03331	16.2299	0.01	8.81599	14.7782	12.1897	32.838	7.17387
ALDH3B1	777.001	986.701	403.678	410.176	162.614	543.798	700.585	946.741	712.718	1362.7	547.499	1246.05	715.14	639.67
ALDH3B2	0.01	0.01	0.01	0.01	0.01	0.01	0.01	0.01	0.01	0.01	0.01	0.01	0.01	0.01
ALDH4A1	124.394	71.8992	200.882	103.468	50.035	138.28	87.5228	74.8377	168.653	230.475	133.004	127.314	46.703	63.3692
ALDH5A1	10.2115	1.52977	14.6676	9.2382	7.96012	0.01	7.25995	1.80332	12.7019	16.3726	6.33354	1.35441	22.6218	1.19564
ALDH6A1	3.71327	6.11908	17.8562	5.54292	6.82296	9.32225	9.27661	3.60663	4.23397	11.3348	7.74099	10.8353	7.29734	7.17387
ALDH7A1	131.821	204.989	172.185	192.155	115.99	194.213	94.3794	158.692	49.3963	181.358	149.894	182.845	197.758	200.868
ALDH8A1	0.01	0.01	0.01	0.01	0.01	0.01	0.403331	0.01	0.01	0.01	0.01	0.01	0.01	0.01
ALDH9A1	46.4158	29.0656	67.5985	51.7339	45.4864	37.289	44.7697	47.7879	28.2264	34.0045	44.3347	50.1131	66.4058	59.7822
ALDOA	15360.9	18568.3	28793.1	27677.6	20363.1	15740.6	21003.9	18708.5	38009.7	23356.1	24365.1	21639.4	9420.87	24920.8
ALDOAP1	0.01	0.01	0.01	0.01	0.01	0.01	0.806661	0.901658	2.11698	0.01	0.01	0.01	0.01	1.19564
ALDOB	0.01	0.01	0.01	0.01	0.01	0.01	0.403331	0.01	0.01	0.01	0.01	0.01	0.01	0.01
ALDOC	511.502	1584.84	1528.62	1701.68	2245.89	1758.8	724.785	1057.65	230.046	1447.08	614.353	514.675	418.867	2186.83
ALG1	225.581	198.87	70.7871	264.212	185.357	130.511	225.462	325.499	234.28	328.711	303.306	281.717	186.082	266.629
ALG12	191.233	393.151	284.424	229.107	202.414	399.303	233.528	254.268	152.423	205.287	261.082	258.692	321.813	198.477
ALG13	171.739	91.7862	69.5117	133.03	189.906	83.9002	168.996	174.02	204.642	157.428	113.3	182.845	168.569	233.151
ALG14	64.9821	22.9465	22.958	55.4292	55.7208	60.5946	92.3627	73.0343	206.759	100.754	57.0018	44.6954	146.677	113.586
ALG2	310.986	576.723	686.826	809.266	578.814	899.597	467.46	416.566	699.31	530.219	636.168	395.487	579.409	394.563
ALG3	2403.41	1647.56	1145.35	2078.59	1645.47	1970.1	2044.48	1863.73	3364.59	2119.62	2675.57	2437.93	1305.49	2286.07
ALG6	7.42653	12.2382	49.1046	9.2382	34.1148	20.1982	15.3266	10.8199	3.52831	10.0754	39.4087	24.3793	15.3244	11.9564
ALG9	113.255	495.645	145.401	123.792	169.437	950.869	125.839	217.3	124.196	124.683	166.079	215.351	239.353	211.629
ALK	0.928316	0.01	0.01	1.84764	0.01	0.01	6.85662	4.50829	1.41132	0.01	2.8149	8.12644	0.729734	0.01
ALKBH2	15.7814	15.2977	16.5808	53.5816	15.9202	10.876	20.9732	27.9514	33.1661	25.1885	15.482	32.5058	17.5136	45.4345
ALKBH3	247.86	137.679	180.475	465.605	245.626	257.916	299.271	249.759	103.027	290.928	266.712	190.971	358.299	338.367
ALKBH5	62.1972	71.8992	181.751	94.2296	160.34	203.536	110.109	91.9692	151.011	86.9005	95.003	92.0997	73.7032	132.717
ALKBH7	120.681	357.966	394.75	885.019	128.499	335.601	254.905	220.906	214.521	476.064	214.636	337.247	162.731	259.455
ALMS1	31.5628	6.11908	13.3922	24.0193	50.035	10.876	23.7965	39.673	9.87926	22.6697	27.4453	24.3793	8.02708	72.9343
ALOX12	1.85663	0.01	0.01	0.01	0.01	0.01	0.806661	0.01	0.01	0.01	0.703726	1.35441	0.01	0.01
ALOX12B	0.01	0.01	0.01	1.84764	0.01	0.01	0.01	0.01	0.01	0.01	0.01	0.01	0.01	0.01
ALOX12P2	0.01	0.01	0.01	0.01	0.01	0.01	0.01	0.01	0.01	0.01	0.01	0.01	0.01	0.01
ALOX15	0.01	0.01	0.01	0.01	1.13716	0.01	0.01	0.01	0.01	0.01	0.01	0.01	0.01	0.01
ALOX15B	0.01	0.01	12.1167	3.69528	20.4689	3.10742	1.61332	0.901658	2.11698	5.03771	0.01	1.35441	2.1892	0.01
ALOX5	0.01	0.01	0.01	0.01	0.01	0.01	0.01	0.01	0.01	0.01	0.01	0.01	1.45947	0.01
ALOX5AP	2.78495	4.58931	0.637722	0.01	1.13716	1.55371	0.806661	1.80332	0.01	2.51885	1.40745	0.01	0.729734	4.78258
ALPI	0.01	0.01	0.01	0.01	0.01	0.01	0.01	0.01	0.01	0.01	0.01	0.01	0.01	0.01
ALPK1	58.4839	125.441	47.1914	79.4485	95.5214	108.76	66.9529	59.5095	119.962	75.5656	57.0018	65.0116	85.3789	109.999
ALPK2	1870.56	249.352	61.859	461.91	168.3	52.8261	951.86	243.448	474.204	1152.38	320.195	520.092	1759.39	112.391
ALPL	15.7814	15.2977	81.6284	9.2382	5.6858	35.7353	16.9399	9.01658	7.76227	8.81599	10.5559	31.1514	8.02708	4.78258
ALPP	0.01	0.01	0.01	0.01	0.01	0.01	0.01	0.01	0.01	0.01	0.01	0.01	0.01	0.01
ALS2	158.742	119.322	65.6853	46.191	103.482	105.652	81.0695	119.019	79.0341	108.311	109.078	79.91	168.569	64.5648
ALS2CL	9.28316	15.2977	18.4939	9.2382	3.41148	17.0908	1.20999	2.70498	1.41132	6.29714	11.9633	18.9617	10.946	16.739
ALS2CR11	2.78495	0.01	0.637722	0.01	2.27432	3.10742	3.62998	0.01	0.01	1.25943	0.01	2.70881	4.37841	1.19564
ALS2CR12	0.01	1.52977	0.01	0.01	0.01	0.01	0.01	0.01	0.01	0.01	0.01	0.01	0.01	0.01
ALX1	0.01	0.01	0.01	0.01	0.01	0.01	0.01	0.01	0.01	0.01	0.01	0.01	0.01	0.01
ALX3	0.01	0.01	0.01	0.01	0.01	0.01	0.01	0.01	0.01	0.01	0.01	0.01	0.01	0.01
ALX4	0.01	1.52977	1.27544	0.01	1.13716	0.01	0.806661	0.01	0.01	0.01	0.01	0.01	0.729734	0.01
ALYREF	254.359	226.406	348.834	254.974	159.202	152.263	217.799	221.808	1114.94	241.81	274.453	224.832	164.92	131.521
AMACR	163.384	87.1969	75.2512	53.5816	90.9728	77.6854	164.962	102.789	246.981	62.9714	122.448	96.1629	88.2978	246.303
AMBN	0.01	0.01	0.01	0.01	0.01	0.01	0.01	0.01	0.01	0.01	0.01	0.01	0.01	0.01
AMBP	0.01	9.17862	0.01	9.2382	0.01	0.01	1.20999	1.80332	6.35095	1.25943	0.703726	1.35441	1.45947	3.58693
AMBRA1	203.301	302.894	213.637	367.68	133.048	254.808	106.479	235.333	453.74	321.154	154.82	184.199	148.866	150.651
AMD1	407.531	533.89	289.526	729.818	535.602	431.931	625.969	658.211	588.521	486.139	643.909	407.677	608.598	1046.19
AMDHD1	3.71327	0.01	0.637722	0.01	10.2344	0.01	9.67994	0.901658	5.64529	1.25943	14.0745	6.77204	2.91894	11.9564
AMDHD2	16.7097	26.0061	24.2334	31.4099	22.7432	13.9834	38.7197	27.9514	68.4491	28.9668	27.4453	46.0499	10.2163	16.739
AMER2	0.01	0.01	0.01	0.01	0.01	0.01	0.01	0.01	0.01	0.01	0.01	0.01	0.01	0.01
AMER3	0.01	0.01	0.01	0.01	0.01	0.01	0.01	0.01	0.01	0.01	0.01	0.01	0.01	0.01
AMFR	73.337	45.8931	182.388	9.2382	39.8006	59.0409	45.5764	34.263	2.82264	30.2263	28.149	29.797	54.7301	3.58693
AMH	0.01	0.01	0.01	0.01	0.01	0.01	0.01	0.01	0.01	0.01	0.01	0.01	0.01	0.01
AMHR2	0.01	0.01	0.01	0.01	0.01	0.01	0.01	0.01	0.01	0.01	0.01	0.01	0.01	0.01
AMICA1	0.01	0.01	0.01	0.01	0.01	0.01	0.01	0.01	0.01	0.01	0.01	0.01	0.01	0.01
AMIGO1	87.2617	9.17862	16.5808	0.01	1.13716	38.8427	17.3432	11.7216	8.46793	7.55656	16.1857	10.8353	113.109	3.58693
AMIGO2	236.721	48.9526	21.6825	114.554	22.7432	128.958	28.2332	28.8531	38.8114	130.98	23.223	67.7204	223.299	14.3477
AMMECR1	9.28316	13.7679	8.29038	9.2382	11.3716	3.10742	10.8899	13.5249	38.8114	11.3348	9.85217	5.41763	3.64867	13.1521
AMN	0.01	0.01	0.637722	0.01	1.13716	0.01	0.01	0.01	0.01	1.25943	0.01	2.70881	0.729734	0.01
AMN1	12.0681	26.0061	12.7544	3.69528	25.0175	48.1649	14.9232	16.2299	16.9359	12.5943	11.2596	16.2529	31.3786	35.8693
AMOT	11.1398	56.6015	5.7395	11.0858	20.4689	48.1649	7.66328	23.4431	0.01	8.81599	8.44471	9.48085	10.2163	27.4998
AMOTL1	43.6309	44.3633	28.0598	44.3434	63.6809	20.1982	44.7697	54.0995	157.362	60.4525	46.4459	50.1131	30.6488	51.4127
AMOTL2	283.137	162.156	1163.84	426.805	307.033	343.369	232.722	222.71	178.532	712.836	203.377	452.372	509.354	108.804
AMPD1	0.01	0.01	0.01	0.01	0.01	0.01	0.01	0.01	0.01	0.01	0.01	0.01	0.01	0.01
AMPD2	583.911	775.593	1091.14	655.912	521.956	750.441	680.822	399.435	1574.33	618.379	612.242	636.571	367.056	377.824
AMPD3	176.38	151.447	329.702	205.088	55.7208	313.849	141.166	155.085	85.385	90.6788	149.894	284.426	391.138	204.455
AMPH	0.01	4.58931	8.9281	0.01	2.27432	1.55371	1.20999	4.50829	0.705661	1.25943	12.6671	0.01	4.37841	1.19564
AMT	0.01	0.01	0.01	11.0858	0.01	0.01	0.01	0.01	0.01	0.01	0.01	0.01	0.01	0.01
AMTN	0.928316	0.01	0.01	0.01	0.01	0.01	0.01	0.01	0.01	0.01	0.01	0.01	0.01	0.01
AMY2B	0.01	0.01	0.01	0.01	0.01	0.01	0.01	0.01	0.01	0.01	0.01	0.01	0.01	0.01
AMZ2	146.674	110.143	334.804	123.792	188.769	329.386	131.889	100.084	146.072	119.646	169.598	111.061	207.245	68.1517
AMZ2P1	15.7814	21.4168	36.3501	25.867	19.3317	55.9335	14.9232	12.6232	23.2868	13.8537	15.482	13.5441	40.1354	10.7608
ANAPC1	314.699	302.894	204.071	369.528	458.275	195.767	359.368	472.469	1188.33	382.866	321.603	415.803	242.272	655.213
ANAPC10	155.029	253.942	453.42	343.661	269.507	407.071	242.402	217.3	395.17	226.697	219.563	218.06	353.921	356.302
ANAPC11	388.036	359.496	635.171	386.157	252.449	273.453	370.258	337.22	1485.42	387.904	462.348	383.297	275.84	184.129
ANAPC13	536.567	478.818	341.181	177.373	401.417	399.303	421.077	442.714	297.789	261.961	494.016	460.499	552.409	379.019
ANAPC15	7.42653	12.2382	15.3053	22.1717	15.9202	10.876	10.0833	11.7216	20.4642	20.1508	10.5559	23.0249	8.75681	26.3042
ANAPC16	241.362	235.585	341.819	127.487	266.095	433.484	166.172	164.102	122.079	146.094	122.448	128.669	378.002	139.89
ANAPC2	154.101	166.745	127.544	194.002	111.442	104.098	162.946	101.887	171.476	222.919	168.191	142.213	106.541	82.4995
ANAPC4	36.2043	15.2977	20.4071	14.7811	21.606	10.876	17.7466	35.1647	95.9699	17.632	21.8155	40.6322	25.5407	29.8911
ANAPC5	1413.83	1243.7	1956.53	2025.01	1262.25	1931.26	1632.28	1383.14	3771.76	2023.9	1414.49	1776.98	1580.6	2472.59
ANAPC7	13.9247	9.17862	15.943	14.7811	19.3317	6.21483	19.7632	19.8365	40.2227	18.8914	24.6304	24.3793	8.75681	29.8911
ANGEL1	36.2043	26.0061	54.2063	12.9335	14.7831	55.9335	16.9399	12.6232	19.7585	25.1885	21.8155	14.8985	27.7299	16.739
ANGEL2	55.699	71.8992	51.0177	96.0773	105.756	73.0243	85.1028	87.4609	256.155	94.4571	67.5577	66.366	86.8384	142.282
ANGPT1	749.151	3318.07	24.2334	55.4292	432.121	48.1649	156.089	209.185	199.702	269.517	59.113	232.958	199.947	370.65
ANGPT2	0.01	0.01	0.01	0.01	0.01	0.01	0.01	0.01	0.01	0.01	0.01	0.01	0.01	0.01
ANGPTL1	50.1291	12.2382	3.18861	29.5622	11.3716	6.21483	18.1499	7.21327	2.11698	6.29714	4.22236	4.06322	60.5679	22.7172
ANGPTL2	3378.14	16440.4	10576.6	8968.44	1974.11	14851.9	2632.54	2990.8	2795.12	4702.7	2933.13	3459.16	9879.87	2076.83
ANGPTL3	0.01	0.01	0.01	0.01	0.01	0.01	0.01	0.01	0.01	0.01	0.01	0.01	0.01	0.01
ANGPTL6	0.01	1.52977	0.01	0.01	0.01	0.01	0.01	0.01	0.01	0.01	0.01	0.01	0.01	0.01
ANK1	1.85663	3.05954	3.82633	0.01	1.13716	0.01	0.01	0.01	0.01	0.01	4.22236	0.01	5.10814	2.39129
ANK2	359.258	136.15	53.5686	123.792	180.808	69.9169	230.302	226.316	245.57	122.164	277.972	130.023	164.92	180.542
ANK3	0.01	0.01	0.01	1.84764	1.13716	0.01	0.403331	16.2299	8.46793	1.25943	1.40745	0.01	0.729734	0.01
ANKAR	7.42653	13.7679	9.56583	3.69528	4.54864	15.5371	6.04996	4.50829	0.01	3.77828	7.74099	8.12644	8.02708	5.97822
ANKEF1	46.4158	10.7084	45.2782	14.7811	42.0749	32.6279	47.1897	16.2299	11.9962	6.29714	33.0751	32.5058	31.3786	64.5648
ANKH	2.78495	12.2382	3.82633	14.7811	2.27432	4.66112	10.0833	0.901658	4.93963	8.81599	15.482	4.06322	25.5407	0.01
ANKIB1	47.3441	52.0122	43.3651	27.7146	39.8006	26.413	40.3331	50.4929	20.4642	30.2263	62.6316	55.5307	27.7299	33.4781
ANKLE1	15.7814	6.11908	4.46405	3.69528	11.3716	7.76854	2.82332	13.5249	1.41132	1.25943	2.11118	8.12644	0.729734	19.1303
ANKLE2	56.6273	29.0656	168.359	0.01	31.8405	27.9667	16.5366	13.5249	0.705661	3.77828	15.482	18.9617	13.1352	1.19564
ANKMY1	15.7814	10.7084	19.1317	11.0858	23.8804	12.4297	25.4098	7.21327	44.4567	15.1131	25.3341	18.9617	8.75681	13.1521
ANKMY2	34.3477	39.774	51.0177	18.4764	50.035	20.1982	33.4764	36.0663	2.82264	31.4857	49.9646	41.9866	12.4055	47.8258
ANKRA2	243.219	373.264	350.109	245.736	212.649	450.575	210.135	204.676	313.314	180.098	161.857	215.351	402.813	259.455
ANKRD10	168.025	481.877	207.897	134.878	112.579	400.857	125.839	233.53	64.2152	99.4948	102.04	185.554	202.866	108.804
ANKRD11	157.814	87.1969	95.6583	38.8004	138.733	102.545	125.839	110.904	9.1736	71.7874	84.4471	88.0365	91.9465	26.3042
ANKRD12	70.552	134.62	63.1344	81.2961	135.322	27.9667	71.7929	95.5758	102.321	99.4948	97.8179	82.6189	64.9463	154.238
ANKRD13A	576.484	442.103	459.16	591.245	287.701	531.368	281.122	239.841	190.529	772.029	179.45	315.577	866.924	265.433
ANKRD13B	26.9212	30.5954	44.0028	38.8004	7.96012	35.7353	19.3599	27.9514	18.3472	16.3726	18.2969	17.6073	15.3244	47.8258
ANKRD13C	406.603	460.461	254.451	513.644	390.046	407.071	365.821	414.763	790.341	421.908	337.085	403.613	624.652	475.867
ANKRD13D	14.8531	15.2977	19.7694	3.69528	11.3716	10.876	12.5033	11.7216	25.4038	10.0754	13.3708	14.8985	11.6757	3.58693
ANKRD16	33.4194	70.3694	98.8469	20.324	29.5662	41.9501	31.0565	42.3779	18.3472	28.9668	35.1863	29.797	19.7028	16.739
ANKRD17	319.341	94.8457	45.2782	140.421	178.534	88.5613	293.221	234.431	520.072	170.023	391.975	222.123	126.974	291.737
ANKRD19P	0.01	0.01	0.01	1.84764	0.01	0.01	0.806661	0.01	0.705661	1.25943	0.01	0.01	0.729734	0.01
ANKRD2	0.01	0.01	0.01	0.01	0.01	0.01	0.01	0.01	0.01	0.01	1.40745	0.01	0.01	0.01
ANKRD22	0.928316	0.01	0.01	0.01	2.27432	0.01	0.01	0.901658	0.705661	0.01	7.74099	0.01	0.01	17.9347
ANKRD23	43.6309	0.01	5.10177	18.4764	25.0175	1.55371	23.7965	19.8365	15.5245	16.3726	42.2236	29.797	7.29734	22.7172
ANKRD24	0.01	0.01	0.01	0.01	0.01	1.55371	0.403331	0.01	0.01	0.01	0.01	0.01	0.01	0.01
ANKRD26	10.2115	7.64885	5.7395	1.84764	12.5088	1.55371	11.2933	17.1315	5.64529	3.77828	9.14844	13.5441	10.2163	22.7172
ANKRD26P1	0.01	0.01	0.01	0.01	0.01	0.01	0.01	0.01	0.01	0.01	0.01	0.01	0.01	0.01
ANKRD28	281.28	189.691	135.197	264.212	310.445	57.4872	327.908	336.319	293.555	356.418	255.453	452.372	394.056	407.715
ANKRD29	2.78495	44.3633	54.2063	1.84764	53.4465	6.21483	30.2498	40.5746	13.4076	5.03771	39.4087	41.9866	19.7028	45.4345
ANKRD30B	0.01	0.01	0.01	0.01	0.01	0.01	0.806661	0.01	0.01	0.01	0.01	0.01	0.01	0.01
ANKRD30BL	0.01	0.01	0.01	0.01	0.01	1.55371	1.61332	0.01	0.01	0.01	1.40745	0.01	0.729734	0.01
ANKRD32	27.8495	15.2977	7.01494	16.6288	34.1148	27.9667	26.2165	57.7061	14.8189	21.4103	25.3341	16.2529	18.9731	56.1953
ANKRD33	0.01	0.01	0.01	1.84764	3.41148	0.01	0.01	0.01	0.01	0.01	2.11118	0.01	0.01	0.01
ANKRD33B	129.964	183.572	262.104	25.867	61.4066	335.601	81.8761	59.5095	55.7472	62.9714	16.8894	89.3909	596.193	15.5434
ANKRD34A	77.9786	100.965	133.284	60.9721	60.2695	139.834	73.0029	29.7547	93.1473	93.1976	79.5211	69.0748	70.0545	29.8911
ANKRD34C	0.01	0.01	0.01	0.01	0.01	0.01	0.403331	0.01	0.01	0.01	0.01	0.01	0.01	0.01
ANKRD35	15.7814	22.9465	38.2633	66.515	29.5662	13.9834	21.3765	7.21327	9.87926	25.1885	20.4081	32.5058	21.1623	34.6737
ANKRD36B	40.8459	18.3572	7.01494	11.0858	32.9776	6.21483	22.1832	43.2796	42.3397	10.0754	24.6304	27.0881	9.48654	56.1953
ANKRD36BP2	0.01	0.01	0.01	0.01	1.13716	0.01	0.01	0.01	0.705661	0.01	0.01	0.01	0.01	0.01
ANKRD37	0.928316	7.64885	1.91317	12.9335	10.2344	4.66112	3.22665	5.40995	13.4076	2.51885	6.33354	2.70881	0.729734	5.97822
ANKRD40	12.0681	4.58931	10.2035	11.0858	23.8804	4.66112	16.5366	18.9348	19.0529	10.0754	16.1857	6.77204	13.1352	9.56516
ANKRD42	17.638	16.8275	21.6825	25.867	9.09728	10.876	17.3432	16.2299	14.8189	17.632	25.3341	20.3161	31.3786	17.9347
ANKRD44	28.7778	38.2442	9.56583	18.4764	9.09728	12.4297	23.3932	18.0332	5.64529	13.8537	6.33354	16.2529	31.3786	11.9564
ANKRD46	83.5485	78.0183	49.1046	42.4957	44.3492	85.4539	58.8863	59.5095	36.6944	36.5234	42.2236	44.6954	98.5141	59.7822
ANKRD50	159.67	289.126	135.197	60.9721	220.609	107.206	137.536	211.89	104.438	89.4193	229.415	124.605	178.055	72.9343
ANKRD53	0.928316	1.52977	0.01	0.01	0.01	0.01	0.403331	0.01	0.705661	1.25943	2.11118	1.35441	0.729734	1.19564
ANKRD54	13.9247	13.7679	6.37722	20.324	14.7831	7.76854	13.3099	18.0332	13.4076	11.3348	16.1857	8.12644	5.83787	9.56516
ANKRD55	0.928316	0.01	0.01	0.01	0.01	0.01	0.403331	0.01	0.01	0.01	1.40745	0.01	0.01	0.01
ANKRD6	1.85663	1.52977	16.5808	16.6288	6.82296	4.66112	5.64663	1.80332	2.82264	6.29714	0.703726	2.70881	46.703	1.19564
ANKRD65	0.01	1.52977	0.01	0.01	0.01	1.55371	0.806661	0.01	0.01	0.01	0.01	1.35441	1.45947	0.01
ANKRD7	0.01	1.52977	0.637722	0.01	2.27432	3.10742	2.41998	2.70498	0.01	0.01	2.11118	1.35441	0.729734	9.56516
ANKRD9	22.2796	44.3633	76.5266	0.01	29.5662	48.1649	11.2933	20.7381	7.05661	22.6697	27.4453	10.8353	15.3244	9.56516
ANKS1A	259	180.513	123.08	190.307	178.534	198.875	151.652	116.314	347.185	142.315	233.637	162.529	209.434	138.695
ANKS1B	5.5699	0.01	4.46405	1.84764	7.96012	0.01	1.61332	0.01	2.82264	0.01	0.01	0.01	0.729734	2.39129
ANKS6	12.0681	6.11908	36.3501	0.01	7.96012	6.21483	4.03331	2.70498	1.41132	2.51885	4.22236	5.41763	8.02708	4.78258
ANKUB1	0.928316	3.05954	3.18861	0.01	4.54864	6.21483	2.82332	0.901658	0.705661	0.01	0.01	0.01	10.946	0.01
ANKZF1	313.771	452.812	218.101	171.83	486.704	301.419	254.098	270.498	509.487	186.395	205.488	239.73	157.623	573.909
ANLN	791.854	209.578	22.958	184.764	939.294	18.6445	275.475	571.651	373.295	760.694	776.914	285.78	224.758	938.581
ANO1	40.8459	1.52977	29.9729	16.6288	0.01	6.21483	7.25995	1.80332	0.01	5.03771	4.22236	16.2529	20.4326	0.01
ANO10	102.115	65.7801	111.601	88.6867	65.9553	105.652	98.816	87.4609	61.3925	71.7874	111.189	79.91	70.7842	90.869
ANO2	0.01	0.01	0.01	1.84764	0.01	0.01	0.01	0.01	0.01	0.01	0.01	0.01	0.01	0.01
ANO3	0.01	0.01	0.01	0.01	0.01	0.01	0.01	0.01	0.705661	0.01	0.01	0.01	0.01	0.01
ANO4	32.4911	6.11908	2.55089	0.01	7.96012	3.10742	27.8298	74.8377	1.41132	1.25943	53.4832	52.8219	24.0812	72.9343
ANO5	0.928316	0.01	0.01	0.01	0.01	0.01	0.806661	0.01	0.01	0.01	0.01	0.01	0.01	0.01
ANO6	135.534	119.322	116.065	133.03	195.591	116.528	163.349	179.43	58.5699	83.1222	135.115	148.985	93.406	147.064
ANO7	12.0681	29.0656	17.8562	11.0858	97.7957	24.8593	10.0833	39.673	16.2302	15.1131	28.149	31.1514	6.56761	31.0868
ANO8	43.6309	120.852	170.909	101.62	95.5214	158.478	122.613	99.1824	296.378	66.7497	128.782	172.01	56.9193	111.195
ANO9	0.01	0.01	0.01	0.01	0.01	0.01	0.403331	0.01	0.01	0.01	0.01	0.01	0.01	0.01
ANP32A	292.42	211.108	164.532	160.745	360.48	268.791	281.122	210.988	326.015	198.99	261.082	241.085	167.109	230.759
ANP32B	371.327	624.146	238.508	607.873	299.073	271.899	398.087	565.34	107.966	385.385	289.231	375.171	351.002	527.279
ANP32E	205.158	174.394	80.9907	133.03	237.666	139.834	149.636	237.136	169.359	188.914	241.378	146.276	204.326	291.737
ANPEP	132.749	189.691	255.726	291.927	242.215	161.586	467.057	530.175	475.616	455.913	415.198	713.773	149.596	304.889
ANTXR1	3672.42	8481.04	1800.29	2416.71	2001.4	6029.94	3350.47	5108.8	3308.85	2530.19	6274.42	7067.3	5892.6	3748.35
ANTXR2	1181.75	1283.48	722.539	546.901	544.699	1331.53	617.499	643.784	808.688	515.106	628.427	827.543	955.952	717.387
ANXA1	2643.85	1904.56	903.652	2595.93	2974.81	643.235	3071.36	4015.99	1280.78	3797.17	2755.09	3862.77	2706.58	5639.86
ANXA10	1.85663	9.17862	0.01	11.0858	46.6235	0.01	0.806661	0.01	0.01	0.01	3.51863	2.70881	0.01	0.01
ANXA11	2007.95	1439.51	3804.01	1758.95	1571.55	1191.69	1701.65	1802.42	6171.71	2497.44	2269.52	2012.65	1274.12	845.321
ANXA13	0.01	0.01	0.01	0.01	0.01	0.01	0.01	0.01	0.01	0.01	0.01	0.01	0.01	0.01
ANXA2	10887.3	6172.62	5664.88	12974.1	13125.1	3800.37	12488.3	11479	24068	23699.9	15444.7	13779.7	10591.4	24296.7
ANXA2P2	642.395	339.609	418.345	735.361	709.588	174.015	888.941	927.807	1123.41	2221.63	1045.03	1336.8	568.463	1777.92
ANXA2R	0.01	3.05954	3.82633	7.39056	4.54864	1.55371	2.01665	0.01	0.01	0.01	2.11118	1.35441	0.01	0.01
ANXA3	3.71327	0.01	0.01	0.01	3.41148	0.01	0.01	0.01	0.01	0.01	0.01	0.01	0.729734	0.01
ANXA4	90.975	96.3755	257.64	212.479	291.113	128.958	157.299	151.479	540.536	254.404	258.267	293.906	190.461	246.303
ANXA5	16283.6	17145.7	20682.6	30155.3	22323.6	27452.5	16399.8	22304.3	27714.1	27448	21390.5	28289.5	25170	28071.3
ANXA6	2864.78	2622.03	3170.11	2252.27	2612.06	2779.58	2554.29	2299.23	3159.25	3328.67	3836.01	3113.78	3095.53	1700.21
ANXA7	453.947	666.98	694.479	561.682	462.824	736.458	539.253	499.519	501.725	600.747	468.682	517.384	712.95	591.844
ANXA9	1.85663	0.01	0.01	0.01	0.01	0.01	0.01	0.01	0.01	1.25943	0.01	0.01	1.45947	0.01
AOAH	0.01	0.01	0.01	0.01	0.01	0.01	0.01	0.01	1.41132	0.01	0.01	0.01	0.01	0.01
AOC1	0.928316	0.01	0.01	0.01	0.01	0.01	0.403331	0.01	0.01	1.25943	0.01	1.35441	0.01	0.01
AOC3	12.0681	91.7862	124.356	42.4957	40.9377	195.767	84.2961	87.4609	1.41132	10.0754	72.4838	460.499	96.3249	282.172
AOX1	36.2043	68.8396	41.4519	35.1052	25.0175	45.0575	29.4431	38.7713	21.8755	40.3017	26.0379	13.5441	102.163	66.9561
AOX2P	0.01	0.01	0.01	0.01	0.01	0.01	0.01	0.01	0.01	0.01	0.01	0.01	0.01	0.01
AP1AR	461.373	318.192	150.502	147.811	210.375	329.386	298.061	225.415	498.902	102.014	239.267	250.565	305.759	163.803
AP1B1	97.4732	38.2442	38.2633	42.4957	94.3843	45.0575	63.3229	62.2144	40.2227	65.4902	147.782	71.7836	44.5138	51.4127
AP1G1	402.889	368.675	190.041	452.672	316.13	233.056	347.671	342.63	395.876	403.017	356.085	287.134	549.49	408.91
AP1G2	43.6309	64.2503	35.7124	35.1052	59.1323	35.7353	39.9297	11.7216	40.2227	44.08	30.964	69.0748	21.1623	29.8911
AP1M1	253.43	146.858	327.151	103.468	199.003	192.66	191.985	189.348	119.962	245.588	249.119	392.778	132.082	114.782
AP1S1	675.814	576.723	788.224	652.217	662.964	484.757	783.268	639.276	2021.01	1211.57	895.14	769.303	553.868	292.933
AP1S2	61.2689	30.5954	35.0747	62.8198	65.9553	34.1816	41.9464	43.2796	18.3472	59.1931	38.0012	55.5307	48.1625	92.0646
AP1S3	182.878	6.11908	5.10177	11.0858	20.4689	17.0908	60.9029	27.9514	18.3472	36.5234	62.6316	40.6322	80.2708	62.1735
AP2A1	116.968	79.548	174.098	33.2575	73.9154	43.5038	96.7994	111.806	136.898	85.6411	89.3732	120.542	59.1085	32.2824
AP2A2	467.871	475.758	751.236	472.996	473.058	435.038	442.857	363.368	309.785	434.502	507.387	479.46	309.407	289.346
AP2B1	147.602	108.614	82.9038	164.44	170.574	65.2557	137.536	148.774	194.762	245.588	150.597	134.086	132.812	224.781
AP2M1	299.846	212.638	313.759	277.146	303.622	254.808	388.407	284.924	350.714	400.498	313.158	288.489	291.164	198.477
AP2S1	819.703	708.283	1311.79	2159.89	670.924	896.489	1274.12	779.033	2726.67	2390.39	1304	1420.77	837.005	865.647
AP3B1	597.836	396.21	144.125	262.365	541.288	214.412	431.967	550.913	408.578	437.021	674.873	540.409	483.084	530.866
AP3B2	29.7061	7.64885	18.4939	22.1717	196.729	9.32225	45.9797	70.3294	28.9321	6.29714	40.1124	21.6705	15.3244	11.9564
AP3M1	686.954	767.944	247.436	467.453	520.819	310.742	456.974	596.898	831.269	610.822	704.43	452.372	606.409	760.43
AP3M2	101.186	91.7862	57.395	40.6481	102.344	68.3631	96.396	105.494	115.023	47.8582	97.1142	75.8468	72.9734	78.9126
AP4B1	24.1362	19.887	30.6106	22.1717	23.8804	17.0908	37.5098	47.7879	50.1019	26.448	28.8528	16.2529	15.3244	28.6955
AP4E1	13.9247	4.58931	2.55089	9.2382	2.27432	3.10742	7.25995	4.50829	7.05661	2.51885	3.51863	10.8353	7.29734	0.01
AP4M1	5.5699	6.11908	20.4071	29.5622	18.1946	10.876	18.1499	10.8199	7.05661	31.4857	21.1118	29.797	8.75681	21.5216
AP4S1	4.64158	0.01	3.18861	7.39056	11.3716	3.10742	6.85662	5.40995	3.52831	8.81599	3.51863	9.48085	5.10814	8.36951
AP5M1	486.438	491.056	138.386	303.013	438.944	174.015	373.888	479.682	354.242	338.786	444.755	369.753	511.544	662.387
APAF1	15.7814	29.0656	10.2035	11.0858	43.2121	9.32225	27.0232	27.9514	33.1661	15.1131	26.7416	18.9617	6.56761	50.2171
APBA1	2.78495	0.01	12.1167	0.01	11.3716	9.32225	6.85662	4.50829	0.01	2.51885	4.22236	4.06322	3.64867	1.19564
APBA2	15.7814	4.58931	0.637722	0.01	3.41148	0.01	5.64663	10.8199	0.705661	8.81599	14.7782	0.01	5.10814	0.01
APBA3	60.3406	45.8931	36.9879	29.5622	31.8405	29.5204	39.1231	27.0498	6.35095	36.5234	23.223	31.1514	21.1623	22.7172
APBB1	55.699	33.6549	65.6853	109.011	70.5039	66.8094	54.853	62.2144	233.574	120.905	61.9279	96.1629	48.1625	66.9561
APBB1IP	4.64158	93.316	134.559	70.2103	17.0574	306.08	35.8964	105.494	4.23397	31.4857	47.1497	40.6322	143.028	28.6955
APBB2	1657.04	1159.57	561.833	840.676	742.565	812.589	810.695	1007.15	1443.08	1159.93	648.132	944.022	1277.03	575.105
APBB3	10.2115	13.7679	22.3203	18.4764	22.7432	21.7519	14.5199	5.40995	8.46793	11.3348	12.6671	18.9617	18.2434	14.3477
APC	82.6202	62.7206	25.5089	64.6674	62.5438	17.0908	206.102	123.527	450.918	113.348	107.67	86.6821	92.6762	153.043
APC2	0.01	0.01	0.01	0.01	0.01	0.01	0.01	0.01	0.705661	0.01	0.01	0.01	0.01	0.01
APCDD1	0.01	3.05954	49.1046	5.54292	1.13716	17.0908	8.46995	24.3448	136.193	26.448	11.9633	18.9617	3.64867	4.78258
APCDD1L	14.8531	12.2382	21.6825	35.1052	17.0574	0.01	84.6995	11.7216	12.7019	45.3394	61.2242	88.0365	5.10814	0.01
APEH	395.463	420.687	267.205	567.225	299.073	234.61	484.804	381.402	1354.87	614.601	550.314	558.016	222.569	522.497
APEX1	100.258	136.15	110.964	188.459	214.923	116.528	157.299	199.267	152.423	175.06	189.302	151.694	97.7844	241.52
APEX2	369.47	267.71	234.682	338.118	284.29	279.667	361.384	410.255	512.31	318.635	441.236	377.88	170.758	351.52
APH1A	716.66	1245.23	1137.06	1380.19	607.243	775.3	863.531	811.493	878.548	945.83	810.693	1145.83	540.733	957.711
APH1B	205.158	243.233	309.933	138.573	155.791	288.99	171.012	205.578	258.978	221.659	232.23	204.516	309.407	89.6734
APIP	229.294	292.186	406.866	260.517	253.587	430.377	243.612	319.187	186.295	200.249	303.306	262.755	413.759	485.432
APLN	35.276	569.074	2121.06	1099.35	1042.78	472.327	102.043	490.502	246.276	70.5279	137.93	82.6189	127.703	563.149
APLNR	0.01	0.01	0.01	0.01	0.01	0.01	0.01	0.01	0.01	0.01	0.01	0.01	0.01	0.01
APLP1	4.64158	59.661	158.155	24.0193	77.3269	21.7519	31.0565	9.01658	21.8755	40.3017	40.8161	24.3793	41.5948	11.9564
APLP2	3231.47	9805.82	10253.3	9513.5	5086.52	11857.9	5040.83	5574.05	5442.76	9111.96	13850	6767.97	7275.45	9676.35
APMAP	1049.93	934.689	1258.86	739.056	776.68	1340.85	719.139	671.736	1931.39	1064.22	1378.6	830.252	855.978	499.779
APOA1	2.78495	0.01	0.01	0.01	0.01	0.01	0.403331	5.40995	0.01	0.01	0.01	2.70881	0.01	0.01
APOA1BP	217.226	186.632	226.391	188.459	188.769	107.206	202.875	218.201	184.178	122.164	252.638	111.061	75.1626	111.195
APOA4	0.01	0.01	0.01	0.01	0.01	0.01	0.01	0.01	0.01	0.01	0.01	0.01	0.01	0.01
APOA5	0.01	0.01	0.01	0.01	0.01	0.01	0.01	0.01	0.01	0.01	0.01	0.01	0.01	0.01
APOB	0.01	0.01	0.01	0.01	0.01	0.01	1.20999	0.901658	0.01	1.25943	0.01	2.70881	4.37841	9.56516
APOBEC1	0.01	0.01	0.01	0.01	0.01	0.01	0.01	0.01	0.01	0.01	0.01	0.01	0.01	0.01
APOBEC2	0.01	0.01	0.01	0.01	0.01	0.01	0.01	0.01	0.01	0.01	0.01	0.01	0.01	0.01
APOBEC3A	0.01	0.01	0.01	0.01	0.01	0.01	0.01	0.01	0.01	0.01	0.01	0.01	0.01	0.01
APOBEC3C	364.828	428.336	332.891	530.273	403.692	223.734	342.831	201.972	234.28	772.029	350.456	245.148	672.815	233.151
APOBEC3G	12.9964	6.11908	9.56583	18.4764	23.8804	7.76854	14.5199	14.4265	10.5849	26.448	11.2596	20.3161	4.37841	15.5434
APOBEC3H	0.01	0.01	1.91317	0.01	0.01	0.01	0.01	0.01	0.01	0.01	0.703726	0.01	0.01	1.19564
APOBEC4	0.01	0.01	0.01	0.01	0.01	0.01	0.01	0.01	0.01	0.01	0.01	0.01	0.01	0.01
APOBR	0.01	0.01	0.01	0.01	0.01	0.01	0.01	0.01	0.01	0.01	0.01	0.01	0.01	0.01
APOC1	1.85663	10.7084	2.55089	3.69528	9.09728	12.4297	4.03331	3.60663	0.01	2.51885	0.01	0.01	0.01	0.01
APOC2	0.01	0.01	0.01	0.01	0.01	0.01	0.01	0.01	0.01	0.01	0.01	0.01	0.01	0.01
APOC3	0.01	0.01	0.01	0.01	0.01	0.01	0.01	0.01	0.01	0.01	0.01	0.01	0.01	0.01
APOC4	0.01	0.01	0.01	0.01	0.01	0.01	0.01	0.01	0.01	0.01	0.01	0.01	0.01	0.01
APOD	10.2115	232.525	88.6433	242.041	83.0127	643.235	1197.89	380.5	460.797	64.2308	68.9652	1507.46	1516.39	1168.14
APOE	23.2079	53.5419	49.1046	33.2575	40.9377	248.593	45.173	98.2808	2.82264	21.4103	85.1509	163.883	5.83787	89.6734
APOF	0.01	0.01	0.01	0.01	0.01	0.01	0.01	0.01	0.01	0.01	0.01	0.01	0.01	0.01
APOH	0.01	0.01	0.01	0.01	0.01	0.01	0.01	0.01	0.01	0.01	0.01	0.01	0.01	0.01
APOL1	167.097	720.522	182.388	890.562	194.454	716.259	190.372	267.793	491.14	340.045	164.672	311.514	587.436	234.346
APOL2	442.807	491.056	378.169	742.751	353.657	389.981	368.644	397.631	238.513	559.186	341.307	652.824	576.49	451.954
APOL3	53.8424	119.322	39.5387	164.44	51.1722	94.7762	29.4431	31.558	54.3359	59.1931	14.0745	75.8468	169.298	74.13
APOL4	0.01	1.52977	0.01	0.01	4.54864	6.21483	1.61332	5.40995	0.01	1.25943	0.01	9.48085	7.29734	2.39129
APOL6	302.631	257.001	70.1494	221.717	155.791	139.834	167.786	234.431	146.072	117.127	88.6695	223.477	305.029	161.412
APOLD1	5.5699	9.17862	6.37722	3.69528	4.54864	1.55371	6.45329	2.70498	1.41132	22.6697	1.40745	4.06322	12.4055	10.7608
APOM	79.8352	142.269	80.3529	199.545	88.6985	74.578	110.513	107.297	217.344	118.386	75.2987	97.5173	78.8113	137.499
APOO	12.9964	10.7084	29.9729	12.9335	32.9776	18.6445	27.8298	16.2299	9.1736	15.1131	16.1857	21.6705	25.5407	13.1521
APOPT1	22.2796	32.1252	36.3501	60.9721	28.429	31.0742	47.9964	27.9514	54.3359	57.9337	49.9646	37.9234	64.2166	40.6519
APP	1260.65	3504.7	1190.63	1535.39	637.947	1794.53	1436.26	1917.83	1057.08	1385.37	1192.82	1367.95	3760.32	1316.4
APPBP2	26.9212	84.1373	35.0747	57.2768	69.3667	59.0409	54.853	79.3459	57.1586	73.0468	57.0018	47.4043	67.1355	64.5648
APPL1	101.186	120.852	61.859	20.324	129.636	88.5613	65.3396	88.3625	50.1019	28.9668	71.0763	39.2778	80.2708	50.2171
APPL2	291.491	113.203	209.173	136.725	183.083	114.974	152.459	204.676	24.6981	90.6788	154.116	288.489	234.245	109.999
APTX	107.685	107.084	112.877	162.592	89.8356	180.23	96.7994	115.412	177.827	102.014	87.262	98.8717	118.947	151.847
AQP1	168.954	19.887	1.91317	7.39056	0.01	6.21483	2.82332	105.494	99.4982	49.1177	2.11118	4.06322	1.45947	7.17387
AQP10	0.01	0.01	0.01	0.01	0.01	0.01	0.01	0.01	0.01	0.01	0.01	0.01	0.01	0.01
AQP11	46.4158	38.2442	119.254	53.5816	9.09728	73.0243	52.8363	59.5095	33.8717	46.5988	35.1863	102.935	40.8651	20.326
AQP2	0.01	0.01	0.01	0.01	0.01	0.01	0.01	0.01	0.01	0.01	0.01	0.01	0.01	0.01
AQP3	1.85663	3.05954	6.37722	1.84764	1.13716	0.01	1.61332	0.901658	0.01	1.25943	2.11118	2.70881	2.1892	2.39129
AQP4	0.01	0.01	0.01	0.01	0.01	0.01	0.01	0.01	0.705661	0.01	0.01	0.01	0.01	0.01
AQP4-AS1	0.01	0.01	0.01	0.01	0.01	0.01	0.01	0.01	0.01	0.01	0.01	0.01	0.01	0.01
AQP5	0.01	0.01	0.01	0.01	0.01	1.55371	0.01	0.01	0.01	0.01	0.01	0.01	0.01	0.01
AQP6	0.01	0.01	0.01	0.01	0.01	0.01	0.01	0.01	0.01	0.01	0.01	0.01	0.01	0.01
AQP7	0.01	0.01	0.01	0.01	0.01	0.01	0.01	0.01	0.01	0.01	0.01	0.01	0.01	0.01
AQP8	0.01	0.01	0.01	0.01	0.01	0.01	0.01	0.01	0.01	0.01	0.01	0.01	0.01	0.01
AQP9	0.01	0.01	0.01	0.01	0.01	0.01	0.01	0.01	0.01	0.01	0.01	0.01	0.01	0.01
AQR	599.692	654.741	225.753	609.721	533.328	287.436	532.397	708.704	883.488	445.837	585.5	467.271	518.841	900.32
AR	85.4051	102.495	70.1494	84.9914	129.636	41.9501	52.8363	73.0343	157.362	105.792	92.8919	73.138	37.2164	81.3038
ARAF	1280.15	943.868	987.831	1642.55	904.042	1031.66	1118.03	880.019	3525.48	1557.91	1142.85	1120.09	1341.98	1107.17
ARAP1	436.309	592.021	605.198	659.607	568.58	660.326	388.004	477.879	608.28	630.973	634.057	669.077	451.705	319.237
ARAP2	0.01	1.52977	0.01	3.69528	0.01	0.01	0.806661	0.01	0.705661	1.25943	0.01	0.01	0.729734	0.01
ARAP3	11.1398	15.2977	17.8562	5.54292	10.2344	13.9834	13.3099	13.5249	2.11698	5.03771	14.0745	0.01	13.8649	7.17387
ARF1	773.288	956.106	966.148	1629.62	1012.07	1309.78	1063.18	908.872	1369.69	1800.98	859.25	1243.35	773.518	1131.08
ARF3	1537.29	1260.53	634.533	1069.78	957.488	1124.88	1353.17	1025.19	1737.34	1856.4	1057.7	1224.38	1582.79	994.776
ARF4	7695.74	6483.16	11593.1	11989.3	6427.23	12153.1	9594.43	6829.16	4036.38	14730.3	6242.75	8490.78	13590.6	9232.77
ARF6	84.4768	62.7206	134.559	262.365	142.145	144.495	119.386	171.315	285.793	204.027	150.597	147.63	167.839	167.39
ARFGAP1	39.9176	42.8336	135.835	162.592	54.5837	153.817	58.0796	37.8697	128.43	76.8251	51.372	69.0748	57.649	38.2606
ARFGEF1	26.9212	24.4763	25.5089	29.5622	34.1148	12.4297	25.8132	39.673	29.6378	32.7451	26.7416	31.1514	30.6488	25.1085
ARFGEF2	261.785	174.394	134.559	166.288	200.14	97.8836	216.185	243.448	61.3925	162.466	225.192	158.466	201.407	154.238
ARFIP1	43.6309	26.0061	17.8562	29.5622	30.7033	31.0742	22.9899	28.8531	55.7472	30.2263	25.3341	31.1514	35.757	45.4345
ARFIP2	79.8352	108.614	133.922	258.67	84.1498	132.065	108.899	89.2642	158.774	191.433	110.485	104.289	99.9736	159.021
ARFRP1	103.971	58.1312	77.1643	16.6288	54.5837	35.7353	77.0362	38.7713	141.838	36.5234	77.4099	96.1629	26.2704	16.739
ARG2	0.928316	0.01	1.91317	0.01	2.27432	23.3056	9.27661	0.901658	3.52831	1.25943	0.703726	6.77204	14.5947	5.97822
ARGLU1	35.276	22.9465	37.6256	62.8198	48.8979	27.9667	39.9297	50.4929	38.1057	49.1177	28.8528	31.1514	60.5679	58.5866
ARHGAP1	654.463	452.812	989.106	999.573	761.897	584.194	880.068	762.803	1380.27	1113.33	1093.59	1229.8	600.571	651.626
ARHGAP10	168.954	116.262	149.865	49.8863	164.888	172.462	137.132	124.429	73.3888	85.6411	180.154	148.985	139.379	69.3474
ARHGAP11B	12.0681	16.8275	17.2185	5.54292	27.2918	4.66112	14.9232	20.7381	30.3434	13.8537	24.6304	21.6705	4.37841	26.3042
ARHGAP12	168.954	209.578	184.939	64.6674	170.574	125.85	145.602	191.152	58.5699	137.278	128.782	124.605	209.434	179.347
ARHGAP15	0.01	0.01	0.01	0.01	0.01	0.01	0.01	0.01	0.01	0.01	0.01	0.01	0.01	0.01
ARHGAP17	46.4158	39.774	45.916	88.6867	42.0749	37.289	45.9797	25.2464	130.547	66.7497	34.4826	54.1763	56.9193	44.2389
ARHGAP18	535.639	235.585	112.239	123.792	345.697	110.313	512.23	615.833	1253.96	352.64	258.267	345.374	437.841	961.298
ARHGAP19	13.9247	15.2977	12.7544	12.9335	17.0574	20.1982	12.9066	16.2299	33.8717	8.81599	6.33354	13.5441	16.0542	13.1521
ARHGAP20	3.71327	6.11908	3.18861	3.69528	6.82296	12.4297	4.03331	3.60663	0.01	0.01	6.33354	2.70881	3.64867	0.01
ARHGAP21	112.326	58.1312	165.808	42.4957	164.888	40.3964	133.906	129.839	90.3246	83.1222	147.079	93.4541	42.3246	84.8908
ARHGAP22	207.015	21.4168	28.0598	86.8391	131.911	18.6445	172.222	157.79	1101.54	147.353	99.9291	106.998	37.2164	109.999
ARHGAP23	410.316	177.453	186.852	354.747	233.118	231.502	289.591	242.546	111.494	570.521	280.083	310.159	410.111	117.173
ARHGAP24	65.9105	143.798	82.2661	77.6009	95.5214	105.652	91.1527	147.872	103.027	54.1554	105.559	135.441	54.7301	89.6734
ARHGAP25	0.928316	1.52977	0.01	7.39056	0.01	3.10742	0.01	0.01	0.01	2.51885	0.01	0.01	0.729734	0.01
ARHGAP26	27.8495	30.5954	142.85	24.0193	20.4689	34.1816	14.9232	1.80332	4.23397	11.3348	2.8149	12.1897	25.5407	8.36951
ARHGAP27	3.71327	0.01	1.27544	3.69528	2.27432	0.01	1.61332	0.901658	0.01	2.51885	4.92608	17.6073	2.1892	1.19564
ARHGAP28	12.9964	55.0717	21.6825	3.69528	7.96012	31.0742	5.64663	21.6398	2.82264	2.51885	20.4081	13.5441	32.1083	16.739
ARHGAP30	0.01	0.01	0.01	0.01	0.01	0.01	0.01	0.01	0.01	1.25943	0.01	0.01	0.01	0.01
ARHGAP31	16.7097	3.05954	8.9281	25.867	13.6459	6.21483	10.8899	12.6232	5.64529	7.55656	9.85217	5.41763	5.10814	10.7608
ARHGAP31-AS1	0.01	0.01	0.637722	0.01	0.01	1.55371	0.806661	0.01	0.01	2.51885	0.703726	0.01	0.01	1.19564
ARHGAP32	17.638	24.4763	10.8413	5.54292	17.0574	10.876	16.1332	10.8199	14.8189	21.4103	11.2596	4.06322	6.56761	10.7608
ARHGAP33	10.2115	12.2382	12.7544	1.84764	4.54864	1.55371	12.5033	9.01658	1.41132	5.03771	6.33354	6.77204	5.10814	11.9564
ARHGAP35	1.85663	4.58931	3.18861	0.01	1.13716	0.01	4.03331	0.901658	9.87926	1.25943	1.40745	4.06322	2.91894	9.56516
ARHGAP36	0.01	0.01	0.01	0.01	0.01	0.01	0.01	0.01	0.01	0.01	0.01	0.01	0.01	0.01
ARHGAP39	0.01	0.01	0.01	0.01	1.13716	0.01	0.01	0.01	0.01	0.01	1.40745	0.01	0.01	0.01
ARHGAP4	0.01	0.01	1.27544	0.01	1.13716	0.01	0.01	0.01	0.01	1.25943	0.01	0.01	0.01	0.01
ARHGAP40	0.01	0.01	0.01	0.01	0.01	0.01	0.01	0.01	0.01	0.01	0.01	0.01	0.01	0.01
ARHGAP42	3.71327	18.3572	6.37722	3.69528	15.9202	6.21483	6.45329	10.8199	7.05661	7.55656	11.2596	9.48085	8.02708	19.1303
ARHGAP44	0.928316	0.01	1.91317	1.84764	2.27432	1.55371	1.61332	0.01	0.01	1.25943	2.11118	5.41763	0.01	0.01
ARHGAP5	14.8531	12.2382	7.01494	12.9335	20.4689	1.55371	13.7132	18.0332	26.1095	20.1508	19.7043	12.1897	18.2434	22.7172
ARHGAP5-AS1	2.78495	12.2382	21.6825	35.1052	6.82296	18.6445	4.03331	19.8365	0.01	10.0754	16.1857	10.8353	4.37841	4.78258
ARHGAP6	15.7814	74.9587	42.7274	29.5622	22.7432	90.1151	28.6365	20.7381	16.9359	8.81599	36.5938	13.5441	24.811	11.9564
ARHGAP9	0.928316	0.01	0.01	0.01	0.01	0.01	5.2433	1.80332	0.01	0.01	0.01	1.35441	1.45947	0.01
ARHGDIA	12604.7	8168.97	8091.41	11917.3	9039.28	5786.01	10232.1	13142.6	11996.9	14987.2	11366.6	11949.9	7225.83	9309.29
ARHGDIB	1177.11	22.9465	4.46405	44.3434	4.54864	233.056	41.5431	66.7227	12.7019	59.1931	23.223	35.2146	87.5681	5.97822
ARHGDIG	0.928316	0.01	1.91317	0.01	0.01	0.01	0.806661	0.01	0.705661	0.01	5.62981	1.35441	1.45947	0.01
ARHGEF1	38.9893	53.5419	36.3501	40.6481	55.7208	24.8593	52.8363	47.7879	16.2302	32.7451	44.3347	66.366	16.7839	58.5866
ARHGEF10	8.35485	13.7679	9.56583	3.69528	5.6858	13.9834	6.45329	9.01658	7.76227	5.03771	2.11118	4.06322	7.29734	2.39129
ARHGEF10L	15.7814	0.01	7.65266	0.01	3.41148	3.10742	2.01665	1.80332	0.01	1.25943	1.40745	4.06322	2.1892	1.19564
ARHGEF11	14.8531	16.8275	12.1167	11.0858	22.7432	17.0908	24.1998	17.1315	49.3963	6.29714	23.223	16.2529	13.8649	10.7608
ARHGEF12	65.9105	68.8396	79.7152	24.0193	61.4066	60.5946	34.2831	35.1647	28.2264	47.8582	50.6683	37.9234	50.3517	31.0868
ARHGEF15	0.01	0.01	0.01	0.01	0.01	0.01	0.01	0.01	0.01	0.01	0.01	0.01	0.01	0.01
ARHGEF16	0.01	0.01	0.01	0.01	0.01	0.01	0.403331	0.01	0.01	0.01	0.01	0.01	0.01	0.01
ARHGEF17	113.255	134.62	177.287	216.174	59.1323	119.636	124.226	104.592	57.8642	245.588	99.2254	140.858	115.298	89.6734
ARHGEF18	251.574	131.56	108.413	181.069	123.95	183.338	126.243	96.4775	159.479	191.433	176.635	166.592	149.596	108.804
ARHGEF19	4.64158	13.7679	17.2185	16.6288	6.82296	12.4297	2.41998	4.50829	12.7019	8.81599	7.03726	4.06322	4.37841	10.7608
ARHGEF2	1238.37	536.949	699.581	727.97	648.181	820.358	722.769	684.359	785.401	793.439	662.206	838.378	498.408	657.605
ARHGEF25	83.5485	139.209	167.721	280.841	101.207	147.602	256.922	179.43	81.8567	152.391	130.893	204.516	164.92	205.651
ARHGEF26-AS1	0.928316	1.52977	0.01	0.01	0.01	1.55371	0.806661	0.01	0.01	2.51885	1.40745	0.01	0.01	0.01
ARHGEF3	50.1291	44.3633	22.3203	38.8004	4.54864	23.3056	41.1397	32.4597	8.46793	26.448	59.113	62.3027	65.6761	25.1085
ARHGEF33	0.01	0.01	0.01	0.01	0.01	0.01	0.01	0.01	0.01	0.01	0.01	0.01	0.01	0.01
ARHGEF37	31.5628	16.8275	18.4939	7.39056	13.6459	20.1982	10.4866	9.01658	7.05661	10.0754	10.5559	6.77204	48.1625	10.7608
ARHGEF38	0.01	0.01	0.01	0.01	0.01	0.01	0.01	0.01	0.01	0.01	0.01	0.01	0.01	0.01
ARHGEF4	11.1398	3.05954	32.5238	22.1717	11.3716	3.10742	10.8899	1.80332	6.35095	2.51885	5.62981	9.48085	18.9731	0.01
ARHGEF40	26.9212	38.2442	61.859	46.191	52.3093	32.6279	50.013	49.5912	35.2831	44.08	43.631	56.8851	26.2704	17.9347
ARHGEF6	28.7778	21.4168	24.8711	12.9335	39.8006	17.0908	12.9066	35.1647	11.9962	20.1508	28.8528	23.0249	35.757	16.739
ARHGEF7	9.28316	42.8336	52.2932	27.7146	47.7607	35.7353	32.6698	43.2796	45.1623	40.3017	39.4087	28.4426	46.703	46.6301
ARHGEF9	31.5628	27.5359	49.1046	42.4957	78.464	59.0409	60.4996	60.4111	93.8529	49.1177	82.336	82.6189	62.7571	104.021
ARID1A	13.9247	9.17862	12.1167	33.2575	9.09728	18.6445	14.9232	11.7216	31.0491	22.6697	7.74099	8.12644	8.02708	17.9347
ARID1B	24.1362	18.3572	8.9281	7.39056	12.5088	6.21483	10.0833	14.4265	5.64529	10.0754	5.62981	8.12644	5.10814	7.17387
ARID2	3.71327	3.05954	6.37722	3.69528	13.6459	3.10742	2.41998	3.60663	2.82264	1.25943	1.40745	6.77204	5.83787	7.17387
ARID3A	5.5699	4.58931	22.3203	1.84764	5.6858	12.4297	7.25995	9.01658	7.05661	3.77828	9.85217	4.06322	1.45947	3.58693
ARID3B	0.928316	0.01	0.01	0.01	1.13716	0.01	0.403331	0.01	0.01	0.01	0.703726	0.01	0.01	0.01
ARID4A	22.2796	32.1252	18.4939	24.0193	57.9951	13.9834	45.9797	36.968	62.8038	35.264	72.4838	36.569	27.0002	86.0864
ARID4B	216.298	258.531	29.9729	66.515	54.5837	80.7928	75.0195	93.7725	81.151	61.7119	55.5944	59.5939	201.407	109.999
ARID5A	97.4732	174.394	419.621	724.275	70.5039	354.245	95.186	154.184	68.4491	666.237	137.93	144.922	418.867	161.412
ARID5B	2294.8	2149.33	1045.23	1476.26	1199.7	1256.95	1164.82	1347.98	1891.88	1652.37	957.068	1579.24	3169.97	1593.79
ARIH1	324.911	855.141	329.064	445.281	186.494	417.947	362.594	302.957	177.121	419.389	277.268	338.602	550.949	441.193
ARIH2	89.1184	79.548	119.892	188.459	126.225	161.586	120.596	133.445	60.6869	130.98	106.263	116.479	137.19	160.216
ARL1	136.463	217.227	236.595	162.592	184.22	407.071	215.379	221.808	748.707	156.169	158.338	172.01	291.164	302.498
ARL11	0.01	0.01	0.01	0.01	0.01	0.01	0.01	0.01	0.01	0.01	0.01	1.35441	0.01	0.01
ARL13B	15.7814	27.5359	21.0448	33.2575	50.035	20.1982	29.0398	43.2796	28.2264	26.448	61.9279	69.0748	43.0543	56.1953
ARL14	0.928316	0.01	0.01	0.01	0.01	0.01	0.403331	0.01	0.01	0.01	0.01	0.01	0.01	0.01
ARL14EP	117.896	82.6076	77.802	90.5343	191.043	102.545	129.066	117.216	214.521	113.348	114.707	146.276	180.974	125.543
ARL15	32.4911	33.6549	44.6405	38.8004	52.3093	102.545	50.8197	48.6896	98.0869	50.3771	45.0385	43.341	88.2978	51.4127
ARL16	203.301	341.139	345.645	513.644	237.666	407.071	321.051	226.316	455.857	440.8	256.86	314.223	265.623	143.477
ARL2	1317.28	1014.24	1871.08	1755.26	709.588	980.39	1061.97	1069.37	5834.41	1852.62	1141.44	1277.21	755.275	1281.73
ARL2BP	1507.59	601.2	1502.47	443.434	1364.59	1171.5	1474.58	1109.04	1286.42	962.203	1274.45	1028	1427.36	823.799
ARL3	86.3334	113.203	137.748	123.792	88.6985	192.66	68.5662	63.1161	172.181	125.943	44.3347	52.8219	140.839	130.325
ARL4A	37.1327	30.5954	10.2035	22.1717	21.606	38.8427	21.7799	9.91824	3.52831	23.9291	16.8894	13.5441	61.2977	13.1521
ARL4C	460.445	82.6076	459.797	112.706	96.6586	191.106	106.076	82.0509	410.695	264.48	104.855	228.895	528.328	34.6737
ARL4D	1078.7	273.829	1370.46	328.88	408.24	1155.96	542.883	174.02	55.0416	346.343	351.863	623.027	491.111	106.412
ARL5A	12.0681	29.0656	28.0598	7.39056	19.3317	35.7353	18.9565	31.558	4.23397	8.81599	16.8894	16.2529	24.0812	14.3477
ARL5B	186.592	339.609	146.038	264.212	173.985	211.304	144.796	162.299	333.778	209.065	180.858	117.833	367.056	254.672
ARL5C	0.01	0.01	0.01	0.01	0.01	0.01	0.01	0.01	0.01	0.01	0.01	0.01	0.01	0.01
ARL6	51.0574	42.8336	27.422	29.5622	108.03	76.1317	86.7161	98.2808	47.985	41.5611	63.3354	65.0116	153.974	157.825
ARL6IP4	69.6237	73.4289	88.0056	81.2961	180.808	51.2724	85.5061	79.3459	71.9774	69.2685	106.966	89.3909	32.1083	65.7605
ARL6IP5	234.864	428.336	1224.43	1152.93	1346.4	531.368	580.796	549.11	656.971	826.184	1194.93	1000.91	640.707	1237.49
ARL6IP6	41.7742	81.0778	79.7152	66.515	587.912	71.4706	54.4496	105.494	100.91	50.3771	48.5571	39.2778	77.3518	113.586
ARL8A	771.431	489.526	1003.77	491.472	584.5	627.698	510.213	513.044	1755.69	628.454	942.289	727.317	702.734	248.694
ARMC1	16.7097	10.7084	13.3922	27.7146	44.3492	20.1982	35.0898	40.5746	10.5849	18.8914	11.9633	23.0249	25.5407	44.2389
ARMC10	362.972	328.9	542.701	460.062	301.347	414.84	334.764	335.417	275.208	297.225	313.158	273.59	421.057	374.237
ARMC12	0.01	0.01	0.01	0.01	0.01	0.01	0.01	0.01	0.01	0.01	0.01	0.01	0.01	0.01
ARMC2	6.49821	9.17862	11.479	9.2382	10.2344	9.32225	13.7132	11.7216	3.52831	15.1131	6.33354	10.8353	6.56761	5.97822
ARMC3	0.01	0.01	0.01	0.01	0.01	1.55371	0.01	0.01	0.01	0.01	0.01	0.01	0.01	0.01
ARMC4	10.2115	18.3572	12.1167	3.69528	2.27432	0.01	6.85662	1.80332	8.46793	3.77828	3.51863	5.41763	18.2434	8.36951
ARMC5	12.0681	6.11908	43.3651	107.163	23.8804	18.6445	16.1332	15.3282	31.0491	34.0045	29.5565	24.3793	6.56761	17.9347
ARMC6	132.749	73.4289	79.0775	184.764	115.99	59.0409	135.922	124.429	175.004	157.428	151.301	170.655	59.8382	127.934
ARMC7	55.699	38.2442	72.0626	12.9335	47.7607	82.3465	39.9297	38.7713	10.5849	26.448	48.5571	67.7204	16.7839	20.326
ARMC8	334.194	224.876	86.7302	173.678	249.038	83.9002	217.395	270.498	541.948	180.098	168.894	196.389	173.677	390.976
ARMC9	31.5628	30.5954	75.8889	81.2961	30.7033	68.3631	49.2063	65.8211	98.7926	195.211	39.4087	55.5307	79.541	3.58693
ARMCX1	14.8531	27.5359	40.1765	14.7811	19.3317	38.8427	16.1332	34.263	9.87926	22.6697	23.223	29.797	37.2164	28.6955
ARMCX3	564.416	1115.2	581.602	1023.59	733.468	1033.22	741.725	961.168	1636.43	1049.1	888.102	700.229	1378.47	921.842
ARMCX4	64.9821	105.554	52.9309	114.554	59.1323	119.636	73.4062	79.3459	50.8076	54.1554	161.153	81.2644	72.9734	86.0864
ARMCX5	209.8	217.227	53.5686	125.64	171.711	125.85	139.149	160.495	357.77	134.759	156.931	135.441	193.38	258.259
ARNT	38.061	41.3038	36.9879	16.6288	38.6634	60.5946	29.0398	28.8531	33.8717	21.4103	28.8528	29.797	38.6759	38.2606
ARNT2	7.42653	4.58931	11.479	7.39056	3.41148	9.32225	4.83997	5.40995	14.8189	10.0754	5.62981	12.1897	19.7028	2.39129
ARNTL2	21.3513	9.17862	24.8711	11.0858	27.2918	21.7519	25.4098	33.3614	16.2302	16.3726	16.1857	14.8985	29.1894	39.4563
ARPC1A	108.613	78.0183	119.892	99.7725	208.1	121.189	134.309	119.019	47.985	161.207	102.744	79.91	108.001	141.086
ARPC1B	728.728	585.902	642.823	325.185	608.38	414.84	624.759	375.992	549.004	895.453	655.169	919.643	351.002	150.651
ARPC2	2237.24	1164.15	2369.14	698.408	1900.19	1266.27	1823.86	1409.29	4245.26	1392.93	1818.43	1267.73	1583.52	856.082
ARPC3	491.079	371.734	683	763.075	815.343	683.631	905.477	686.162	426.219	1017.62	666.429	790.974	924.573	1012.71
ARPC4	16.7097	16.8275	39.5387	62.8198	30.7033	13.9834	28.6365	20.7381	30.3434	27.7074	33.0751	28.4426	19.7028	22.7172
ARPC5	2286.44	1333.96	2497.96	2529.42	2548.37	3418.16	2224.37	1748.32	5586.01	2426.92	1211.82	2083.08	4320.03	2376.94
ARPC5L	128.108	70.3694	117.341	134.878	101.207	93.2225	166.172	83.8542	79.0341	127.202	129.486	90.7453	129.893	52.6084
ARPP19	249.717	258.531	204.071	214.326	286.564	240.825	252.485	277.711	398.699	236.772	342.011	238.376	369.246	381.411
ARPP21	0.928316	0.01	0.01	1.84764	0.01	0.01	0.403331	0.01	0.01	0.01	1.40745	0.01	0.01	0.01
ARR3	0.01	0.01	0.01	0.01	0.01	0.01	0.01	0.01	0.01	0.01	0.01	0.01	0.01	0.01
ARRB1	33.4194	62.7206	137.748	60.9721	68.2296	83.9002	36.2998	51.3945	55.0416	40.3017	83.7434	62.3027	129.893	31.0868
ARRB2	168.954	142.269	257.64	177.373	161.477	293.651	77.4395	141.56	364.827	175.06	112.596	96.1629	92.6762	148.26
ARRDC1	23.2079	3.05954	51.0177	5.54292	10.2344	4.66112	12.9066	3.60663	2.11698	8.81599	8.44471	14.8985	0.729734	1.19564
ARRDC2	34.3477	104.024	65.0476	51.7339	36.3891	161.586	43.963	85.6576	111.494	34.0045	45.0385	182.845	33.5678	107.608
ARRDC3	1534.51	4177.8	1246.75	1197.27	1494.23	1437.18	1677.45	2457.02	960.405	348.861	1078.81	1030.7	1386.49	4825.62
ARRDC4	484.581	275.359	68.8739	42.4957	160.34	231.502	489.24	406.648	248.393	56.6742	393.383	311.514	490.381	148.26
ARRDC5	0.01	0.01	0.01	0.01	0.01	0.01	0.01	0.01	0.01	0.01	0.01	0.01	0.01	0.01
ARSB	260.857	221.817	198.969	162.592	163.751	167.8	154.879	146.069	46.5736	254.404	377.197	193.68	448.057	130.325
ARSD	17.638	3.05954	8.29038	3.69528	10.2344	0.01	14.5199	3.60663	5.64529	5.03771	7.03726	12.1897	10.2163	3.58693
ARSE	0.01	9.17862	1.91317	5.54292	1.13716	0.01	4.83997	4.50829	19.7585	7.55656	0.703726	2.70881	6.56761	0.01
ARSG	8.35485	30.5954	33.7993	9.2382	4.54864	51.2724	27.8298	25.2464	18.3472	18.8914	47.8534	60.9483	14.5947	46.6301
ARSI	13.9247	18.3572	13.3922	36.9528	21.606	12.4297	19.3599	9.91824	0.705661	6.29714	12.6671	13.5441	4.37841	4.78258
ARSJ	367.613	78.0183	85.4547	90.5343	189.906	215.965	200.455	200.168	230.751	209.065	184.376	119.188	330.57	211.629
ARSK	806.707	908.683	445.13	557.987	550.385	924.456	589.67	572.553	882.782	380.347	607.316	524.156	1074.17	1067.71
ART3	0.01	0.01	0.01	0.01	0.01	0.01	1.20999	0.01	0.01	0.01	0.703726	0.01	0.01	0.01
ART4	0.01	0.01	0.01	0.01	0.01	0.01	0.01	0.901658	0.01	0.01	0.01	1.35441	0.729734	0.01
ART5	0.01	4.58931	29.9729	11.0858	0.01	0.01	3.22665	2.70498	0.01	2.51885	3.51863	2.70881	1.45947	0.01
ARTN	0.01	0.01	0.01	0.01	2.27432	0.01	0.403331	0.01	0.01	1.25943	0.01	1.35441	0.01	1.19564
ARVCF	20.423	6.11908	31.8861	0.01	10.2344	9.32225	10.0833	14.4265	0.01	10.0754	12.6671	6.77204	13.8649	2.39129
AS3MT	19.4946	32.1252	40.8142	24.0193	40.9377	21.7519	16.1332	25.2464	10.5849	16.3726	26.7416	13.5441	45.2435	17.9347
ASAH1	219.083	339.609	237.232	194.002	212.649	416.394	169.802	299.351	371.883	172.542	303.306	277.654	307.948	265.433
ASAP1	229.294	130.03	185.577	177.373	172.848	107.206	134.309	204.676	268.151	178.839	112.596	172.01	89.0276	89.6734
ASAP2	365.757	131.56	159.43	12.9335	133.048	74.578	126.243	65.8211	74.8001	74.3062	173.117	62.3027	114.568	27.4998
ASAP3	22.2796	26.0061	95.0205	3.69528	14.7831	29.5204	16.1332	18.9348	1.41132	8.81599	9.85217	10.8353	16.7839	1.19564
ASB1	253.43	108.614	202.158	328.88	168.3	172.462	198.035	158.692	308.374	259.442	178.043	250.565	162.001	118.369
ASB10	0.01	0.01	0.01	0.01	0.01	0.01	0.01	0.01	0.01	0.01	0.01	0.01	0.01	0.01
ASB11	0.01	0.01	0.01	0.01	0.01	0.01	0.01	0.01	0.01	0.01	0.01	0.01	0.01	0.01
ASB13	26.9212	13.7679	71.4248	3.69528	14.7831	34.1816	8.46995	2.70498	0.01	1.25943	8.44471	12.1897	5.10814	0.01
ASB15	0.01	0.01	0.01	0.01	0.01	0.01	0.01	0.01	0.01	0.01	0.01	0.01	0.01	0.01
ASB16	0.01	0.01	0.01	0.01	0.01	0.01	0.01	0.01	0.01	1.25943	0.01	0.01	0.01	0.01
ASB16-AS1	138.319	114.733	144.763	83.1438	105.756	135.173	143.586	120.822	71.9774	94.4571	118.226	105.644	97.0546	75.3256
ASB2	12.0681	12.2382	0.637722	5.54292	0.01	3.10742	1.61332	2.70498	0.01	11.3348	4.92608	21.6705	16.7839	7.17387
ASB4	0.01	0.01	0.01	0.01	0.01	0.01	0.01	0.01	0.01	0.01	0.01	0.01	0.01	0.01
ASB5	0.928316	1.52977	1.27544	0.01	1.13716	0.01	1.20999	0.01	0.01	0.01	1.40745	0.01	6.56761	0.01
ASB7	13.9247	9.17862	17.2185	12.9335	18.1946	20.1982	10.8899	20.7381	1.41132	5.03771	15.482	8.12644	17.5136	16.739
ASB8	44.5592	32.1252	63.7722	66.515	38.6634	32.6279	25.4098	34.263	57.8642	40.3017	45.0385	46.0499	57.649	47.8258
ASB9	0.01	0.01	0.01	0.01	0.01	0.01	0.403331	0.01	0.01	0.01	0.01	0.01	0.01	0.01
ASCC1	305.416	313.603	170.909	125.64	267.233	155.371	181.902	219.103	381.057	167.504	185.784	257.337	159.082	267.824
ASCC2	396.391	232.525	257.64	286.384	419.612	405.518	389.214	341.729	584.287	365.234	444.051	289.843	275.84	229.564
ASCC3	453.018	345.728	102.035	201.393	448.041	139.834	470.284	489.601	695.782	277.074	484.867	381.943	307.218	654.018
ASCL1	0.01	0.01	0.01	0.01	0.01	0.01	0.01	0.01	0.01	0.01	0.01	0.01	0.01	0.01
ASCL2	0.01	0.01	0.01	0.01	2.27432	1.55371	0.01	0.01	0.01	0.01	0.01	0.01	0.01	0.01
ASF1A	64.0538	85.6671	39.5387	75.7532	67.0924	62.1483	90.7494	63.1161	75.5057	52.896	83.0397	69.0748	68.595	136.303
ASGR1	0.01	0.01	1.91317	1.84764	0.01	1.55371	0.01	0.01	0.01	0.01	0.01	0.01	0.01	0.01
ASGR2	0.01	0.01	0.01	0.01	0.01	0.01	0.01	0.01	0.01	0.01	0.01	0.01	0.01	0.01
ASH1L	38.9893	65.7801	36.3501	51.7339	36.3891	27.9667	52.0297	55.9028	163.008	39.0423	53.4832	47.4043	31.3786	59.7822
ASH2L	482.725	406.919	280.598	330.728	499.213	309.188	309.355	349.843	745.178	285.89	432.792	387.361	386.029	437.606
ASIC1	1.85663	3.05954	7.01494	14.7811	4.54864	0.01	5.64663	11.7216	3.52831	5.03771	1.40745	2.70881	5.10814	0.01
ASIC2	0.01	1.52977	0.01	0.01	0.01	1.55371	0.403331	0.01	0.01	0.01	1.40745	0.01	0.01	0.01
ASIC3	0.01	0.01	0.637722	0.01	0.01	0.01	0.01	0.01	0.01	0.01	0.01	0.01	0.01	0.01
ASIC4	0.01	0.01	0.01	0.01	0.01	0.01	0.01	0.01	0.01	0.01	0.01	0.01	0.01	0.01
ASL	136.463	65.7801	90.5565	60.9721	128.499	55.9335	196.422	90.1658	54.3359	118.386	152.005	173.364	53.2706	132.717
ASMT	0.01	0.01	0.01	0.01	0.01	0.01	0.01	0.01	0.01	0.01	0.01	0.01	0.01	0.01
ASMTL	81.6918	142.269	191.317	171.83	67.0924	116.528	102.446	137.954	204.642	154.91	113.3	165.238	102.163	77.7169
ASNS	1887.27	276.888	153.053	809.266	1165.59	688.293	1102.71	482.387	184.883	274.555	122.448	283.071	780.816	210.433
ASPA	5.5699	3.05954	0.637722	0.01	1.13716	23.3056	11.6966	5.40995	0.01	2.51885	12.6671	10.8353	32.838	14.3477
ASPDH	0.01	0.01	0.01	0.01	0.01	0.01	0.01	0.01	0.01	0.01	0.01	0.01	0.01	0.01
ASPG	0.01	0.01	0.01	0.01	1.13716	0.01	0.01	0.01	0.01	0.01	0.01	0.01	0.01	0.01
ASPH	6198.37	12095.9	4084.61	4768.76	8718.6	10391.2	6469.42	6658.75	10362.6	6231.65	8474.27	6004.09	8991.78	9398.96
ASPHD1	51.0574	91.7862	112.239	216.174	84.1498	60.5946	69.7762	55.0012	325.31	249.367	196.34	85.3277	39.4056	38.2606
ASPM	118.824	21.4168	2.55089	18.4764	106.893	6.21483	47.1897	84.7559	13.4076	110.83	100.633	39.2778	24.811	121.956
ASPN	17.638	19.887	14.6676	131.182	29.5662	6.21483	41.5431	19.8365	79.7397	114.608	2.8149	16.2529	95.5952	14.3477
ASPSCR1	160.599	99.435	146.038	121.944	92.1099	91.6688	129.469	94.6741	228.634	167.504	134.412	209.933	68.595	92.0646
ASS1	10.2115	39.774	111.601	46.191	30.7033	40.3964	20.5699	16.2299	16.2302	39.0423	6.33354	17.6073	27.0002	2.39129
ASTE1	7.42653	12.2382	10.2035	22.1717	10.2344	10.876	10.8899	15.3282	25.4038	10.0754	1.40745	8.12644	9.48654	23.9129
ASTN1	5.5699	13.7679	23.5957	0.01	1.13716	0.01	2.82332	0.01	0.01	0.01	1.40745	0.01	2.1892	2.39129
ASTN2	29.7061	32.1252	36.9879	31.4099	18.1946	24.8593	36.2998	19.8365	3.52831	6.29714	16.1857	13.5441	43.0543	21.5216
ASUN	19.4946	7.64885	8.9281	11.0858	48.8979	4.66112	31.8631	41.4763	23.9925	23.9291	34.4826	18.9617	8.02708	47.8258
ASXL1	24.1362	56.6015	48.4669	38.8004	40.9377	35.7353	25.8132	36.0663	14.8189	54.1554	19.0006	32.5058	43.7841	22.7172
ASXL2	39.9176	55.0717	28.0598	60.9721	94.3843	21.7519	63.3229	87.4609	19.0529	44.08	97.8179	85.3277	38.6759	86.0864
ASXL3	1.85663	7.64885	0.01	0.01	2.27432	0.01	0.01	0.01	0.01	0.01	0.01	0.01	0.01	7.17387
ATAD1	678.599	890.326	269.119	437.891	448.041	517.385	531.187	537.388	757.88	333.748	518.646	425.284	936.979	655.213
ATAD2	41.7742	30.5954	3.82633	16.6288	83.0127	10.876	37.9131	45.9846	67.7435	17.632	30.2602	16.2529	32.838	66.9561
ATAD2B	15.7814	24.4763	11.479	33.2575	32.9776	24.8593	26.2165	19.8365	14.1132	16.3726	16.8894	27.0881	16.0542	53.804
ATAD3B	21.3513	16.8275	26.7843	33.2575	19.3317	17.0908	20.1665	33.3614	103.732	36.5234	32.3714	24.3793	11.6757	8.36951
ATAT1	40.8459	47.4229	51.6555	83.1438	69.3667	46.6112	42.7531	55.0012	54.3359	69.2685	47.8534	51.4675	43.0543	90.869
ATE1	5.5699	3.05954	3.82633	0.01	5.6858	3.10742	2.82332	9.01658	0.01	0.01	2.11118	0.01	3.64867	1.19564
ATF1	9.28316	24.4763	16.5808	31.4099	43.2121	35.7353	12.5033	19.8365	2.11698	25.1885	11.9633	10.8353	40.1354	19.1303
ATF2	98.4015	168.275	100.122	164.44	222.883	63.702	142.376	138.855	251.921	171.282	160.45	181.491	102.893	243.912
ATF3	1.85663	6.11908	91.8319	5.54292	0.01	108.76	5.64663	1.80332	3.52831	10.0754	0.703726	0.01	64.2166	0.01
ATF4	93.76	99.435	211.086	308.556	231.981	215.965	77.8428	139.757	52.2189	128.462	83.0397	181.491	224.028	74.13
ATF5	763.076	9412.67	4444.28	16366.4	6917.34	2308.81	4661.7	1957.5	903.246	1411.82	1718.5	2027.55	8088.37	554.779
ATF6	327.696	165.215	67.5985	186.612	195.591	80.7928	156.492	184.84	97.3812	167.504	142.153	102.935	167.109	253.477
ATF6B	141.104	321.252	154.966	310.403	154.654	163.139	129.469	140.659	529.952	366.493	185.784	227.54	180.244	199.673
ATF7	593.194	619.557	354.573	535.816	384.36	369.782	443.26	451.731	668.967	522.662	401.124	461.853	402.084	510.54
ATF7IP	306.344	250.882	125.631	42.4957	161.477	132.065	162.542	168.61	481.261	122.164	183.673	157.111	248.839	131.521
ATF7IP2	2.78495	0.01	2.55089	1.84764	5.6858	1.55371	1.20999	1.80332	20.4642	0.01	0.01	4.06322	3.64867	3.58693
ATG12	569.986	705.224	515.917	707.646	557.208	901.151	694.939	896.249	543.359	671.275	426.458	537.7	964.709	1315.21
ATG13	1049.93	1078.49	827.125	1223.14	639.084	1382.8	974.044	903.462	2517.09	1479.83	790.284	918.288	1547.04	853.69
ATG14	39.9176	41.3038	40.1765	59.1245	39.8006	63.702	40.3331	32.4597	33.8717	39.0423	22.5192	46.0499	46.703	63.3692
ATG16L1	458.588	409.978	471.276	715.037	329.776	652.557	327.505	388.615	302.729	477.323	545.388	434.765	475.787	432.823
ATG16L2	37.1327	88.7266	66.9608	16.6288	35.2519	26.413	37.5098	29.7547	36.6944	15.1131	22.5192	39.2778	16.7839	15.5434
ATG2B	1.85663	1.52977	8.9281	7.39056	27.2918	6.21483	9.27661	12.6232	7.76227	7.55656	11.2596	14.8985	0.729734	11.9564
ATG3	181.95	226.406	266.568	286.384	335.462	396.195	277.492	208.283	364.827	232.994	268.823	260.046	262.704	340.759
ATG4A	121.609	148.388	65.0476	90.5343	114.853	111.867	146.812	91.9692	131.959	94.4571	116.115	97.5173	181.704	157.825
ATG4B	52.914	44.3633	70.7871	94.2296	42.0749	76.1317	40.7364	32.4597	50.1019	66.7497	56.2981	74.4924	29.9191	47.8258
ATG4C	146.674	177.453	126.269	75.7532	180.808	166.247	173.836	146.069	189.823	88.1599	165.376	159.82	118.947	249.89
ATG4D	53.8424	39.774	17.8562	27.7146	5.6858	59.0409	24.6032	20.7381	41.634	34.0045	19.0006	16.2529	28.4596	25.1085
ATG5	82.6202	61.1908	53.5686	66.515	126.225	55.9335	128.259	100.084	129.136	88.1599	55.5944	97.5173	140.839	157.825
ATG7	527.284	567.545	392.837	709.494	498.076	604.392	522.717	509.437	1224.32	972.278	569.314	373.816	707.112	790.321
ATG9A	323.982	247.823	340.543	190.307	355.931	309.188	331.135	232.628	268.151	249.367	316.677	212.642	280.218	108.804
ATG9B	0.928316	0.01	2.55089	7.39056	10.2344	3.10742	1.61332	9.01658	13.4076	0.01	4.92608	2.70881	0.729734	4.78258
ATHL1	7.42653	33.6549	54.2063	7.39056	10.2344	29.5204	10.8899	7.21327	1.41132	18.8914	3.51863	2.70881	10.946	3.58693
ATIC	634.04	501.764	341.181	471.148	361.617	503.401	517.877	548.208	379.646	431.984	648.132	474.043	387.489	712.604
ATL1	32.4911	27.5359	54.8441	40.6481	47.7607	34.1816	58.483	50.4929	14.8189	31.4857	79.5211	65.0116	27.0002	38.2606
ATL2	71.4804	91.7862	79.0775	64.6674	81.8755	132.065	57.273	72.1327	111.494	76.8251	54.8906	41.9866	72.9734	132.717
ATL3	440.95	585.902	352.022	266.06	631.124	298.312	539.253	426.484	365.533	462.21	482.756	353.5	700.545	750.865
ATM	271.068	426.806	161.981	190.307	254.724	155.371	305.725	339.024	546.887	284.631	254.045	218.06	237.164	413.693
ATMIN	12.9964	0.01	9.56583	0.01	2.27432	7.76854	1.61332	4.50829	0.705661	0.01	1.40745	1.35441	5.10814	0.01
ATN1	44.5592	35.1847	81.6284	197.697	103.482	31.0742	120.999	71.231	70.5661	112.089	100.633	138.15	28.4596	43.0432
ATOH1	0.01	0.01	0.01	0.01	0.01	0.01	0.01	0.01	0.01	0.01	0.01	0.01	0.01	0.01
ATOH8	23.2079	35.1847	63.1344	123.792	88.6985	80.7928	66.9529	58.6078	7.05661	221.659	92.8919	74.4924	70.0545	45.4345
ATOX1	291.491	341.139	357.124	655.912	286.564	385.32	482.384	366.073	1385.92	823.666	510.905	564.788	453.895	461.519
ATP10A	113.255	22.9465	24.8711	60.9721	19.3317	12.4297	28.6365	15.3282	57.1586	90.6788	9.85217	29.797	65.6761	1.19564
ATP10B	0.01	0.01	0.01	0.01	0.01	0.01	0.01	0.01	0.01	0.01	0.01	0.01	0.01	0.01
ATP10D	51.9857	35.1847	28.0598	77.6009	20.4689	54.3798	39.1231	36.968	139.721	96.9759	45.0385	36.569	78.0816	16.739
ATP11A	12.9964	12.2382	17.2185	9.2382	15.9202	1.55371	7.66328	13.5249	9.87926	11.3348	7.03726	4.06322	10.946	10.7608
ATP11B	35.276	56.6015	24.2334	27.7146	36.3891	17.0908	29.0398	43.2796	118.551	21.4103	30.2602	25.7337	78.8113	39.4563
ATP11C	7.42653	24.4763	17.8562	59.1245	20.4689	4.66112	12.9066	18.9348	24.6981	49.1177	16.8894	23.0249	5.83787	16.739
ATP12A	0.01	0.01	0.01	0.01	0.01	0.01	0.01	0.01	0.01	0.01	0.01	0.01	0.01	0.01
ATP13A2	33.4194	13.7679	10.8413	1.84764	19.3317	10.876	10.0833	15.3282	2.11698	10.0754	15.482	14.8985	10.946	2.39129
ATP13A3	438.165	244.763	237.87	173.678	239.941	142.941	446.89	657.309	177.827	217.881	455.311	337.247	451.705	278.585
ATP13A4	25.9929	9.17862	5.7395	16.6288	21.606	9.32225	17.3432	13.5249	11.9962	12.5943	28.149	23.0249	13.1352	5.97822
ATP13A5	0.01	0.01	0.01	0.01	0.01	0.01	0.01	0.01	0.01	0.01	0.01	0.01	0.01	0.01
ATP1A1	452.09	598.14	904.289	225.412	519.682	500.294	287.978	198.365	263.212	263.22	406.754	456.435	279.488	214.02
ATP1A2	67.7671	13.7679	7.01494	16.6288	0.01	152.263	35.8964	22.5415	1.41132	56.6742	4.92608	2.70881	173.677	1.19564
ATP1A3	2.78495	0.01	2.55089	1.84764	0.01	0.01	2.82332	1.80332	0.01	3.77828	5.62981	8.12644	0.729734	0.01
ATP1A4	0.01	0.01	0.01	0.01	0.01	0.01	0.01	0.01	0.01	0.01	0.01	0.01	0.01	0.01
ATP1B1	182.878	88.7266	180.475	96.0773	71.6411	77.6854	82.2795	36.968	4.93963	65.4902	52.0757	37.9234	151.055	32.2824
ATP1B2	0.928316	0.01	1.27544	1.84764	1.13716	0.01	0.403331	0.01	0.01	0.01	0.01	0.01	0.01	2.39129
ATP1B3	105.828	128.501	86.0924	116.401	61.4066	105.652	261.358	255.169	101.615	117.127	183.673	284.426	158.352	532.062
ATP1B4	0.01	0.01	0.01	0.01	0.01	0.01	0.01	0.01	0.01	0.01	0.01	0.01	0.01	0.01
ATP2A1	0.01	0.01	0.637722	0.01	0.01	0.01	0.01	0.01	0.01	1.25943	0.01	0.01	0.01	0.01
ATP2A2	520.785	876.558	1542.65	894.258	403.692	649.45	514.65	765.508	489.023	584.374	580.574	790.974	489.652	681.517
ATP2A3	6.49821	3.05954	3.82633	7.39056	0.01	0.01	0.403331	24.3448	3.52831	6.29714	0.703726	2.70881	2.1892	1.19564
ATP2B1	419.599	338.079	111.601	288.232	399.143	208.197	273.458	378.697	117.845	234.254	365.234	284.426	348.813	276.194
ATP2B2	0.01	0.01	0.01	1.84764	0.01	0.01	0.01	0.01	0.705661	0.01	0.01	0.01	0.01	0.01
ATP2B3	0.01	0.01	0.01	0.01	0.01	0.01	0.01	0.01	0.01	0.01	0.01	0.01	0.01	0.01
ATP2B4	6193.73	1959.64	3360.16	5156.76	3108.99	952.423	3340.79	2740.14	12976.4	6159.86	2675.57	3184.21	3283.8	2727.27
ATP2C1	231.151	289.126	195.143	145.964	192.18	187.999	229.092	259.678	106.555	134.759	235.748	200.452	277.299	252.281
ATP2C2	0.01	0.01	0.01	0.01	0.01	0.01	0.01	0.01	0.01	0.01	0.01	0.01	0.01	0.01
ATP5A1	811.349	838.314	616.677	777.856	678.884	702.276	788.915	791.656	256.155	808.552	942.993	762.531	851.6	2027.81
ATP5B	4662.93	5484.22	5039.28	6989.62	3799.25	6688.71	5164.65	4519.11	1783.21	7467.15	6408.83	6266.84	4936.65	6588
ATP5C1	50.1291	45.8931	79.7152	81.2961	112.579	105.652	85.5061	70.3294	91.0303	128.462	57.0018	60.9483	91.9465	119.564
ATP5F1	258.072	198.87	154.966	314.099	328.639	160.032	413.011	337.22	217.344	370.272	230.118	338.602	340.056	662.387
ATP5G1	106.756	42.8336	95.0205	157.049	75.0525	87.0076	118.176	81.1493	282.264	142.315	91.4844	112.416	37.9462	174.564
ATP5G2	1624.55	2031.53	2108.95	4314.24	1678.45	1468.25	2200.57	1825.86	2342.09	4894.14	1508.09	2150.8	1211.36	2295.64
ATP5G3	151.316	182.043	310.57	460.062	219.472	209.751	321.051	238.038	300.612	414.352	314.566	306.096	260.515	426.845
ATP5I	53.8424	47.4229	71.4248	114.554	64.8181	69.9169	54.0463	93.7725	143.955	85.6411	46.4459	59.5939	54.0003	99.2385
ATP5J	558.846	377.853	232.768	182.916	280.878	357.353	194.002	194.758	407.872	248.107	143.56	159.82	342.245	170.977
ATP5L	3496.04	6928.33	4826.28	3856.02	1975.25	6775.72	3591.66	2695.06	3645.45	3595.67	2438.41	2267.28	6236.31	2414.01
ATP5O	219.083	178.983	220.652	341.813	384.36	329.386	323.471	362.467	1117.06	493.696	178.746	249.211	412.3	700.648
ATP5S	0.01	0.01	0.01	0.01	0.01	0.01	0.01	0.901658	0.01	0.01	0.703726	0.01	0.01	0.01
ATP6AP1	179.165	267.71	156.88	197.697	114.853	306.08	180.692	169.512	355.653	249.367	191.414	190.971	283.137	102.825
ATP6AP2	226.509	267.71	471.276	230.955	371.851	363.568	344.041	288.531	178.532	248.107	395.494	386.006	511.544	257.064
ATP6V0A1	82.6202	160.626	154.966	75.7532	53.4465	222.18	76.6328	100.986	175.004	158.688	128.078	112.416	135.731	49.0214
ATP6V0A2	38.9893	15.2977	19.7694	9.2382	25.0175	63.702	14.9232	17.1315	16.9359	13.8537	36.5938	18.9617	20.4326	4.78258
ATP6V0A4	0.01	0.01	0.01	0.01	0.01	0.01	0.01	0.01	0.01	0.01	0.01	0.01	0.01	0.01
ATP6V0B	572.771	654.741	1213.58	1864.27	548.111	1011.46	1083.35	685.26	733.182	1102	1551.72	1428.9	510.814	483.04
ATP6V0C	726.872	798.54	1087.32	929.363	785.777	1263.16	651.379	906.167	704.25	1152.38	903.584	952.148	732.653	387.389
ATP6V0D1	212.584	182.043	126.907	147.811	156.928	217.519	219.815	242.546	151.011	333.748	267.416	303.387	208.704	136.303
ATP6V0D2	2.78495	13.7679	9.56583	0.01	5.6858	45.0575	12.5033	34.263	2.11698	3.77828	152.709	16.2529	2.1892	17.9347
ATP6V0E1	1265.3	1717.93	2496.68	3006.11	1650.02	3071.68	2355.85	1911.52	1991.38	3988.61	2094.99	2202.27	3796.08	2091.18
ATP6V0E2	162.455	15.2977	128.82	22.1717	34.1148	46.6112	50.4163	38.7713	22.5812	79.3439	72.4838	44.6954	58.3787	7.17387
ATP6V1A	24.1362	97.9053	10.2035	27.7146	15.9202	12.4297	20.9732	20.7381	18.3472	11.3348	28.149	10.8353	21.892	20.326
ATP6V1B1	0.01	0.01	0.01	0.01	0.01	0.01	0.01	0.01	0.01	0.01	0.01	0.01	0.01	0.01
ATP6V1B2	747.295	1148.86	934.9	885.019	703.902	1566.14	598.946	796.164	1834.01	1178.82	849.397	925.06	1517.12	1116.73
ATP6V1C1	596.907	841.373	295.265	633.74	868.79	651.004	704.619	1145.11	1390.86	840.038	1028.85	822.125	871.303	1170.54
ATP6V1C2	0.01	0.01	0.01	0.01	0.01	0.01	0.01	0.01	0.01	0.01	0.01	0.01	0.01	0.01
ATP6V1D	111.398	29.0656	40.8142	118.249	139.871	63.702	133.502	136.15	314.019	144.834	104.151	69.0748	114.568	208.042
ATP6V1E1	3842.3	5524	307.382	655.912	419.612	817.25	2252.6	2022.42	2122.63	3527.66	453.2	2964.8	4383.51	4087.91
ATP6V1E2	1.85663	0.01	2.55089	0.01	1.13716	1.55371	2.01665	0.01	0.01	0.01	0.703726	0.01	1.45947	0.01
ATP6V1F	1490.88	2302.3	2641.44	3926.23	1412.35	1993.41	1840.4	2516.53	8105.22	3957.12	2590.42	2933.65	2058.58	1715.75
ATP6V1G1	1401.76	1623.09	2518.36	3176.09	1949.09	3530.02	2108.61	1822.25	1790.97	1714.08	1765.65	2578.79	2782.48	2785.85
ATP6V1H	347.19	261.591	242.334	325.185	293.387	256.362	371.064	424.681	249.804	284.631	502.46	563.433	464.841	502.171
ATP7B	0.01	0.01	0.01	1.84764	0.01	0.01	0.01	0.01	0.01	2.51885	0.01	1.35441	0.01	0.01
ATP8A1	0.01	7.64885	9.56583	7.39056	6.82296	13.9834	3.62998	6.31161	1.41132	13.8537	9.14844	0.01	6.56761	1.19564
ATP8A2	0.01	0.01	0.01	0.01	0.01	0.01	0.01	0.901658	0.01	0.01	0.01	0.01	0.01	0.01
ATP8B1	57.5556	7.64885	98.8469	33.2575	14.7831	26.413	21.7799	25.2464	56.4529	98.2353	10.5559	33.8602	75.1626	28.6955
ATP8B2	50.1291	52.0122	237.87	133.03	131.911	79.2391	158.509	129.839	167.947	98.2353	117.522	173.364	94.1357	120.76
ATP8B3	17.638	38.2442	24.2334	42.4957	21.606	35.7353	16.5366	14.4265	9.87926	20.1508	19.0006	14.8985	15.3244	21.5216
ATP8B4	4.64158	6.11908	1.27544	0.01	4.54864	0.01	4.83997	0.901658	0.705661	0.01	3.51863	5.41763	4.37841	1.19564
ATP8B5P	0.01	0.01	0.01	0.01	0.01	0.01	0.806661	0.01	0.01	0.01	0.01	0.01	0.01	0.01
ATP9A	11.1398	7.64885	21.0448	14.7811	12.5088	15.5371	9.27661	6.31161	0.705661	17.632	13.3708	12.1897	5.83787	4.78258
ATP9B	1.85663	16.8275	26.7843	42.4957	67.0924	10.876	5.64663	36.0663	0.01	7.55656	5.62981	47.4043	4.37841	9.56516
ATPAF1	420.527	354.907	541.426	203.24	405.966	573.318	302.901	259.678	280.853	309.819	407.457	293.906	398.435	221.194
ATPIF1	106.756	126.971	167.721	267.908	202.414	178.676	195.615	151.479	165.125	381.607	133.004	182.845	218.191	310.868
ATR	80.7635	58.1312	35.7124	48.0386	86.4241	31.0742	99.6227	114.511	129.136	64.2308	94.2993	78.5556	47.4327	150.651
ATRAID	523.57	1009.65	1172.13	1916	942.705	1583.23	892.168	708.704	1946.21	1277.06	740.32	1044.25	1146.41	961.298
ATRIP	42.7026	9.17862	17.2185	18.4764	31.8405	21.7519	43.963	43.2796	8.46793	21.4103	37.2975	50.1131	10.946	43.0432
ATRN	395.463	221.817	255.726	145.964	188.769	195.767	177.869	182.135	541.242	105.792	230.822	190.971	459.733	115.978
ATRNL1	0.928316	19.887	10.2035	5.54292	5.6858	0.01	2.82332	2.70498	0.705661	0.01	9.14844	0.01	4.37841	0.01
ATRX	12.9964	22.9465	5.10177	9.2382	15.9202	4.66112	7.25995	17.1315	0.705661	11.3348	10.5559	8.12644	5.10814	26.3042
ATXN10	135.534	160.626	151.778	121.944	213.786	125.85	200.455	200.168	129.842	183.876	221.674	253.274	168.569	197.281
ATXN2	19.4946	26.0061	31.8861	31.4099	46.6235	24.8593	41.1397	40.5746	32.4604	62.9714	38.7049	23.0249	26.2704	52.6084
ATXN2L	165.24	142.269	149.865	323.337	195.591	170.908	159.316	236.235	101.615	309.819	160.45	155.757	133.541	179.347
ATXN7	0.01	3.05954	5.10177	0.01	1.13716	4.66112	0.01	1.80332	0.01	0.01	2.8149	2.70881	3.64867	1.19564
ATXN7L1	51.0574	27.5359	16.5808	25.867	45.4864	24.8593	50.013	68.526	76.9171	32.7451	30.2602	62.3027	38.6759	60.9779
ATXN7L3	0.01	0.01	1.27544	3.69528	0.01	0.01	1.61332	1.80332	1.41132	6.29714	1.40745	4.06322	0.729734	1.19564
ATXN7L3B	39.9176	65.7801	102.673	101.62	125.088	76.1317	63.7263	57.7061	218.755	86.9005	73.8912	70.4292	74.4329	90.869
AUP1	263.642	117.792	161.981	60.9721	136.459	264.13	184.322	134.347	57.1586	122.164	119.633	136.795	136.46	47.8258
AURKA	70.552	7.64885	29.9729	57.2768	43.2121	18.6445	45.9797	82.9526	551.121	297.225	99.2254	86.6821	77.3518	57.3909
AURKAIP1	468.8	281.478	466.175	742.751	429.846	265.684	655.412	382.303	1872.12	761.954	760.024	654.179	237.164	467.497
AURKB	40.8459	7.64885	1.27544	25.867	77.3269	0.01	36.7031	55.9028	95.9699	79.3439	92.1881	51.4675	19.7028	105.217
AURKC	1.85663	0.01	1.27544	0.01	0.01	0.01	0.806661	1.80332	0.01	0.01	0.01	20.3161	0.01	0.01
AUTS2	3.71327	4.58931	2.55089	5.54292	2.27432	1.55371	4.03331	2.70498	6.35095	2.51885	3.51863	0.01	0.729734	0.01
AVIL	0.01	0.01	0.01	0.01	0.01	0.01	0.01	0.01	0.01	0.01	0.01	0.01	1.45947	0.01
AVL9	134.606	148.388	96.296	86.8391	98.9329	226.841	121.806	154.184	160.185	158.688	102.04	104.289	141.568	145.869
AVPI1	112.326	156.037	95.0205	205.088	109.167	281.221	54.0463	81.1493	55.0416	162.466	52.7795	89.3909	118.217	71.7387
AVPR1A	0.01	0.01	0.01	0.01	0.01	0.01	0.403331	0.01	0.01	0.01	0.01	0.01	0.01	0.01
AXDND1	0.928316	0.01	0.637722	0.01	1.13716	1.55371	0.806661	0.01	0.01	0.01	0.01	1.35441	0.729734	0.01
AXIN1	23.2079	12.2382	45.2782	24.0193	22.7432	18.6445	18.9565	19.8365	7.76227	12.5943	14.0745	21.6705	15.3244	8.36951
AXIN2	26.9212	36.7145	34.437	7.39056	6.82296	54.3798	8.87328	15.3282	2.11698	11.3348	9.85217	36.569	48.1625	13.1521
AXL	5713.79	3018.24	2401.02	3601.05	2339.14	2046.23	3313.36	3235.15	8915.32	6894.11	2327.93	3335.91	3080.21	3543.89
AZGP1	0.01	0.01	0.01	0.01	0.01	0.01	0.403331	0.01	0.01	0.01	0.01	0.01	0.01	0.01
AZI1	1.85663	4.58931	4.46405	0.01	1.13716	0.01	4.03331	2.70498	2.82264	6.29714	4.22236	8.12644	0.729734	5.97822
AZI2	82.6202	107.084	66.3231	144.116	89.8356	94.7762	73.8095	87.4609	43.751	96.9759	62.6316	62.3027	94.8654	124.347
AZIN1	1041.57	2091.2	1289.47	1696.13	1585.2	1772.78	1303.16	1934.96	728.948	1098.22	1116.81	1129.58	2482.56	1733.68
B2M	491.079	1132.03	1554.77	977.401	462.824	1472.92	744.145	657.309	2193.2	766.991	301.899	556.661	1516.39	875.212
B3GALNT1	92.8316	32.1252	23.5957	40.6481	56.858	34.1816	25.0065	29.7547	22.5812	13.8537	33.7789	35.2146	37.9462	15.5434
B3GALNT2	147.602	122.382	52.2932	20.324	77.3269	94.7762	100.833	64.0178	21.8755	30.2263	79.5211	69.0748	167.839	43.0432
B3GALT2	10.2115	0.01	0.01	1.84764	1.13716	0.01	1.61332	0.01	2.11698	5.03771	0.01	1.35441	24.0812	0.01
B3GALT4	5.5699	62.7206	58.6704	44.3434	5.6858	29.5204	6.45329	9.01658	0.01	11.3348	4.22236	14.8985	24.0812	7.17387
B3GALT5	0.928316	1.52977	3.82633	0.01	2.27432	0.01	1.20999	0.901658	0.01	1.25943	0.01	0.01	0.01	0.01
B3GAT1	0.01	0.01	0.01	0.01	0.01	0.01	0.01	0.01	0.01	0.01	0.01	0.01	0.01	0.01
B3GAT2	0.01	0.01	0.01	0.01	0.01	0.01	0.01	0.01	0.01	0.01	0.01	0.01	0.01	0.01
B3GAT3	17.638	19.887	62.4967	11.0858	18.1946	27.9667	16.5366	11.7216	8.46793	13.8537	13.3708	8.12644	10.2163	5.97822
B3GNT1	331.409	885.737	862.837	472.996	299.073	1056.52	373.888	327.302	270.268	241.81	408.865	417.157	491.841	296.52
B3GNT2	38.9893	22.9465	40.8142	7.39056	47.7607	111.867	38.3164	28.8531	3.52831	18.8914	42.2236	44.6954	65.6761	22.7172
B3GNT3	0.01	0.01	0.01	0.01	0.01	0.01	0.01	0.01	0.01	0.01	0.01	0.01	0.01	0.01
B3GNT4	0.928316	0.01	1.27544	1.84764	3.41148	0.01	1.20999	0.901658	0.01	0.01	0.01	0.01	0.01	0.01
B3GNT5	2.78495	26.0061	12.1167	12.9335	26.1547	17.0908	4.83997	5.40995	1.41132	5.03771	19.0006	5.41763	4.37841	26.3042
B3GNT6	0.01	0.01	0.01	0.01	0.01	0.01	0.01	0.01	0.01	0.01	0.01	0.01	0.01	0.01
B3GNT7	0.01	0.01	0.01	0.01	0.01	0.01	0.01	0.01	0.01	0.01	0.01	0.01	0.01	0.01
B3GNTL1	42.7026	19.887	42.7274	16.6288	27.2918	24.8593	26.6198	17.1315	80.4454	42.8205	34.4826	47.4043	10.2163	51.4127
B4GALNT1	15.7814	76.4885	120.529	36.9528	19.3317	79.2391	17.3432	12.6232	3.52831	25.1885	19.0006	5.41763	33.5678	5.97822
B4GALNT2	1.85663	0.01	0.637722	0.01	0.01	0.01	0.806661	0.901658	0.01	0.01	5.62981	0.01	4.37841	2.39129
B4GALNT3	0.01	0.01	0.01	0.01	0.01	0.01	0.01	0.901658	0.01	0.01	0.703726	0.01	0.01	0.01
B4GALT1	118.824	402.329	473.827	404.633	299.073	411.733	204.489	178.528	195.468	256.923	178.043	268.173	205.055	164.999
B4GALT2	505.004	267.71	1165.76	110.858	426.435	298.312	412.204	237.136	155.951	278.333	347.641	257.337	275.11	54.9997
B4GALT4	133.678	281.478	329.064	103.468	143.282	377.551	166.172	144.265	50.1019	54.1554	192.821	106.998	308.678	162.608
B4GALT5	53.8424	76.4885	202.796	11.0858	36.3891	40.3964	35.8964	33.3614	8.46793	11.3348	26.7416	12.1897	67.8653	4.78258
B4GALT6	2.78495	0.01	1.27544	0.01	5.6858	1.55371	3.62998	3.60663	0.01	7.55656	4.92608	2.70881	2.1892	5.97822
B9D1	21.3513	44.3633	47.8291	29.5622	25.0175	88.5613	18.9565	19.8365	7.76227	31.4857	16.8894	12.1897	32.1083	21.5216
B9D2	17.638	21.4168	12.1167	35.1052	12.5088	12.4297	18.9565	7.21327	1.41132	27.7074	12.6671	25.7337	24.811	22.7172
BAALC	37.1327	13.7679	204.709	55.4292	144.419	34.1816	110.916	31.558	97.3812	34.0045	23.223	16.2529	22.6218	13.1521
BAAT	0.01	0.01	0.01	0.01	0.01	0.01	0.01	0.901658	0.01	0.01	0.01	0.01	0.01	0.01
BABAM1	71.4804	74.9587	58.0327	186.612	60.2695	45.0575	116.563	66.7227	341.54	151.131	68.9652	153.048	68.595	120.76
BACE1	453.018	460.461	913.855	545.054	427.572	268.791	606.609	600.505	358.476	371.531	441.94	560.725	450.246	510.54
BACE2	64.0538	59.661	160.068	88.6867	36.3891	18.6445	79.4562	36.968	23.2868	100.754	58.4093	59.5939	67.1355	34.6737
BACH1	10.2115	22.9465	9.56583	7.39056	15.9202	10.876	9.67994	14.4265	8.46793	7.55656	6.33354	5.41763	11.6757	11.9564
BACH2	2.78495	0.01	0.01	0.01	0.01	7.76854	0.01	0.01	0.01	0.01	0.01	0.01	0.01	0.01
BAD	17.638	13.7679	30.6106	35.1052	40.9377	26.413	37.5098	19.8365	28.9321	31.4857	31.6677	28.4426	21.1623	19.1303
BAG1	58.4839	42.8336	39.5387	35.1052	60.2695	99.4373	85.1028	116.314	31.0491	25.1885	86.5583	89.3909	51.0814	87.2821
BAG2	775.144	1158.04	1197.64	1520.61	1304.32	3979.05	1020.02	861.084	654.148	1149.86	1194.93	1065.92	1741.15	1583.03
BAG3	154.101	128.501	257.002	290.079	204.689	375.997	173.432	192.955	42.3397	263.22	225.192	166.592	226.947	101.63
BAG4	32.4911	26.0061	21.0448	22.1717	46.6235	24.8593	27.4265	31.558	14.8189	35.264	23.223	35.2146	32.1083	21.5216
BAG5	73.337	55.0717	80.3529	62.8198	87.5613	113.421	51.6263	74.8377	32.4604	46.5988	66.854	40.6322	119.676	44.2389
BAG6	1373.91	1616.97	1552.21	1121.52	1157.63	1314.44	986.547	1138.79	2104.28	1437.01	1447.56	1534.54	983.682	1098.8
BAHCC1	19.4946	12.2382	8.29038	59.1245	13.6459	1.55371	8.87328	9.01658	0.705661	31.4857	7.74099	8.12644	6.56761	10.7608
BAHD1	100.258	100.965	154.966	57.2768	55.7208	121.189	104.866	73.936	132.664	132.24	86.5583	96.1629	78.8113	44.2389
BAI1	0.01	0.01	0.01	0.01	0.01	0.01	0.01	0.01	0.01	0.01	0.01	0.01	0.01	0.01
BAI2	25.9929	33.6549	78.4398	9.2382	5.6858	37.289	13.7132	13.5249	63.5095	6.29714	11.2596	8.12644	23.3515	0.01
BAI3	3.71327	1.52977	0.01	0.01	0.01	3.10742	2.01665	2.70498	0.01	0.01	1.40745	0.01	1.45947	1.19564
BAIAP2	177.308	426.806	288.888	1191.73	213.786	332.493	268.215	310.171	407.167	633.492	460.941	414.449	275.11	126.738
BAIAP2L1	7.42653	7.64885	20.4071	16.6288	12.5088	3.10742	5.2433	2.70498	3.52831	12.5943	7.03726	8.12644	16.7839	0.01
BAIAP2L2	28.7778	1.52977	32.5238	25.867	142.145	4.66112	144.796	23.4431	26.1095	39.0423	142.153	184.199	14.5947	53.804
BAK1	259.929	186.632	130.095	567.225	79.6012	192.66	296.045	165.905	182.061	356.418	181.561	231.604	179.515	191.303
BAMBI	57.5556	16.8275	22.3203	18.4764	9.09728	107.206	15.7299	18.9348	3.52831	13.8537	18.2969	4.06322	195.569	3.58693
BANF1	597.836	409.978	686.826	1389.43	954.077	599.731	770.765	876.412	3282.74	1457.16	840.953	987.363	523.219	884.777
BANF2	0.01	0.01	0.01	0.01	0.01	0.01	0.01	0.01	0.01	0.01	0.01	0.01	0.01	0.01
BANK1	0.01	1.52977	0.01	0.01	0.01	0.01	0.01	0.01	0.01	0.01	0.01	0.01	0.729734	0.01
BANP	61.2689	82.6076	107.775	101.62	64.8181	108.76	53.643	75.7393	137.604	80.6034	59.113	102.935	54.0003	81.3038
BAP1	22.2796	29.0656	35.0747	38.8004	56.858	29.5204	35.0898	26.1481	93.8529	36.5234	40.1124	48.7587	24.0812	21.5216
BARD1	89.1184	36.7145	36.9879	53.5816	127.362	38.8427	83.0861	137.954	209.581	42.8205	88.6695	63.6571	79.541	333.585
BARHL1	0.01	0.01	0.01	0.01	0.01	0.01	0.01	0.01	0.01	0.01	0.01	0.01	0.01	0.01
BARX1	0.01	0.01	0.01	0.01	0.01	0.01	0.01	0.01	0.01	0.01	0.01	0.01	0.01	0.01
BARX2	0.01	0.01	0.01	0.01	0.01	0.01	0.403331	0.01	0.705661	0.01	0.01	0.01	0.01	0.01
BASP1	599.692	905.624	2754.96	502.558	426.435	1124.88	410.591	338.122	820.684	457.172	470.089	440.182	565.544	224.781
BATF	0.01	0.01	0.01	0.01	0.01	0.01	0.403331	0.01	0.01	0.01	0.01	0.01	0.01	0.01
BATF2	30.6344	13.7679	22.958	18.4764	7.96012	52.8261	11.2933	22.5415	7.05661	8.81599	15.482	21.6705	18.2434	17.9347
BATF3	3.71327	0.01	1.27544	0.01	0.01	1.55371	1.61332	0.01	2.82264	2.51885	0.703726	0.01	0.729734	0.01
BAX	101.186	52.0122	190.679	99.7725	47.7607	94.7762	44.3664	52.2962	26.8151	26.448	49.2608	31.1514	39.4056	44.2389
BAZ1A	95.6166	48.9526	23.5957	149.659	92.1099	34.1816	106.076	122.626	35.2831	127.202	114.004	63.6571	28.4596	184.129
BAZ1B	782.571	492.586	304.193	125.64	517.408	279.667	233.528	544.602	189.823	161.207	494.016	255.983	212.353	194.89
BAZ2A	690.667	682.277	442.579	412.024	432.121	731.796	550.95	611.324	402.933	568.002	555.24	620.319	607.139	478.258
BAZ2B	77.0503	84.1373	22.958	49.8863	63.6809	20.1982	62.5163	66.7227	75.5057	57.9337	63.3354	47.4043	35.0272	76.5213
BBC3	27.8495	1.52977	12.1167	31.4099	20.4689	10.876	18.9565	11.7216	22.5812	10.0754	11.9633	17.6073	14.5947	13.1521
BBIP1	49.2008	68.8396	33.7993	68.3627	62.5438	57.4872	47.1897	93.7725	44.4567	79.3439	45.0385	43.341	70.0545	112.391
BBOX1	0.01	0.01	0.01	0.01	0.01	0.01	0.01	0.01	0.01	0.01	0.01	0.01	0.01	0.01
BBS10	261.785	287.597	110.964	77.6009	185.357	111.867	157.702	202.873	510.899	91.9382	189.302	174.719	226.947	316.846
BBS12	18.5663	26.0061	16.5808	5.54292	11.3716	20.1982	21.7799	18.9348	26.8151	13.8537	8.44471	25.7337	32.1083	29.8911
BBS2	159.67	289.126	301.005	181.069	136.459	323.171	130.679	140.659	119.962	178.839	170.302	124.605	253.218	143.477
BBS4	65.9105	93.316	84.1793	70.2103	129.636	73.0243	100.833	70.3294	228.634	66.7497	109.781	101.581	83.9194	136.303
BBS7	17.638	13.7679	20.4071	18.4764	61.4066	7.76854	24.6032	19.8365	38.8114	12.5943	35.89	27.0881	16.0542	27.4998
BBS9	20.423	62.7206	58.0327	64.6674	55.7208	60.5946	47.593	42.3779	88.9133	71.7874	61.9279	52.8219	43.0543	52.6084
BBX	804.85	767.944	170.909	384.309	508.31	203.536	482.384	382.303	656.971	397.979	390.568	373.816	658.95	680.322
BCAM	438.165	295.246	389.01	365.833	200.14	119.636	103.656	63.1161	33.8717	227.956	67.5577	58.2395	207.974	29.8911
BCAN	0.01	1.52977	1.27544	0.01	1.13716	0.01	0.806661	0.01	0.01	0.01	0.01	1.35441	0.01	1.19564
BCAP29	24.1362	6.11908	16.5808	3.69528	29.5662	6.21483	11.6966	13.5249	0.01	8.81599	7.03726	4.06322	8.02708	1.19564
BCAP31	746.366	514.003	649.201	360.29	693.667	396.195	630.406	601.406	1664.65	614.601	1014.77	1046.96	459.003	456.736
BCAR1	288.706	237.114	1267.15	1178.79	1021.17	265.684	464.637	760.098	692.254	942.052	1206.89	952.148	202.136	358.693
BCAR3	116.04	52.0122	73.338	75.7532	97.7957	59.0409	107.689	104.592	98.7926	96.9759	74.595	88.0365	91.9465	88.4777
BCAR4	0.01	0.01	0.01	0.01	0.01	0.01	0.01	0.01	0.01	0.01	0.01	0.01	0.01	0.01
BCAS1	0.01	0.01	0.01	0.01	0.01	0.01	4.43664	0.01	0.01	0.01	0.01	0.01	0.01	0.01
BCAS2	215.369	116.262	109.05	236.498	262.684	248.593	219.815	233.53	249.098	232.994	207.599	223.477	270.002	431.628
BCAS3	50.1291	93.316	110.326	114.554	43.2121	96.3299	53.643	65.8211	60.6869	151.131	83.7434	85.3277	56.9193	94.4559
BCAS4	40.8459	24.4763	47.1914	33.2575	17.0574	37.289	16.9399	27.0498	16.9359	64.2308	23.223	43.341	28.4596	7.17387
BCAT1	558.846	241.704	257.002	169.983	407.103	91.6688	292.415	143.364	118.551	266.999	131.597	234.312	381.651	221.194
BCAT2	25.9929	4.58931	24.8711	42.4957	32.9776	15.5371	29.0398	23.4431	9.1736	35.264	32.3714	48.7587	12.4055	32.2824
BCDIN3D	70.552	117.792	100.122	112.706	81.8755	139.834	104.059	99.1824	217.344	73.0468	75.2987	74.4924	108.001	145.869
BCHE	121.609	0.01	1.91317	11.0858	9.09728	0.01	1.20999	0.01	0.01	0.01	0.01	0.01	2.91894	1.19564
BCKDHB	8.35485	10.7084	11.479	27.7146	21.606	17.0908	17.7466	13.5249	36.6944	23.9291	11.2596	17.6073	13.1352	25.1085
BCL10	130.893	160.626	248.711	363.985	280.878	212.858	262.165	267.793	321.782	360.196	252.638	327.767	207.245	365.867
BCL11A	1.85663	0.01	0.637722	0.01	0.01	3.10742	0.01	0.01	0.01	0.01	0.01	0.01	0.01	0.01
BCL11B	0.01	0.01	0.01	0.01	0.01	0.01	0.806661	0.01	0.01	1.25943	0.01	0.01	0.01	0.01
BCL2	0.928316	1.52977	0.637722	0.01	1.13716	0.01	1.20999	1.80332	4.23397	1.25943	1.40745	0.01	0.729734	1.19564
BCL2A1	0.928316	18.3572	45.916	44.3434	19.3317	35.7353	2.82332	5.40995	0.01	12.5943	3.51863	1.35441	2.91894	39.4563
BCL2L1	38.9893	53.5419	68.2362	59.1245	63.6809	54.3798	58.483	68.526	155.245	153.65	58.4093	69.0748	32.838	92.0646
BCL2L10	0.01	0.01	2.55089	0.01	0.01	0.01	0.806661	0.01	0.01	0.01	0.01	0.01	1.45947	0.01
BCL2L11	6.49821	30.5954	24.2334	5.54292	1.13716	48.1649	4.83997	5.40995	0.705661	7.55656	2.11118	4.06322	11.6757	4.78258
BCL2L12	159.67	62.7206	128.82	314.099	143.282	116.528	179.885	171.315	313.314	277.074	157.635	161.174	77.3518	204.455
BCL2L13	401.961	269.239	212.361	175.526	181.946	304.527	280.315	275.006	379.646	391.682	232.933	329.121	432.003	319.237
BCL2L14	0.01	0.01	0.01	0.01	0.01	0.01	0.01	0.01	0.01	0.01	0.01	0.01	0.01	0.01
BCL2L15	0.01	0.01	0.01	0.01	0.01	0.01	0.01	0.01	0.01	0.01	0.01	0.01	0.01	0.01
BCL3	647.965	937.749	1072.01	561.682	634.535	784.622	484.4	456.239	345.068	625.935	311.047	566.142	486.733	345.541
BCL6	133.678	463.52	191.954	328.88	97.7957	489.418	64.1296	72.1327	96.6756	185.136	68.9652	104.289	220.38	94.4559
BCL6B	1.85663	6.11908	1.27544	0.01	0.01	20.1982	0.01	0.901658	0.01	0.01	4.22236	2.70881	0.01	33.4781
BCL7A	26.9212	10.7084	22.3203	7.39056	4.54864	18.6445	16.9399	11.7216	53.6303	12.5943	6.33354	2.70881	23.3515	4.78258
BCL7B	12.9964	7.64885	25.5089	9.2382	21.606	10.876	17.3432	12.6232	11.9962	8.81599	20.4081	9.48085	18.9731	9.56516
BCL7C	521.714	284.537	480.204	363.985	517.408	146.049	534.01	420.173	1023.91	434.502	676.281	673.14	206.515	290.542
BCL9	13.9247	26.0061	6.37722	5.54292	36.3891	13.9834	14.5199	9.01658	16.2302	12.5943	30.964	14.8985	7.29734	34.6737
BCL9L	456.732	481.877	535.049	899.801	363.891	307.634	513.037	487.797	343.657	687.647	376.493	594.585	292.623	460.323
BCLAF1	327.696	204.989	58.0327	158.897	267.233	65.2557	235.142	358.86	608.986	209.065	270.935	295.261	158.352	456.736
BCMO1	0.01	0.01	0.01	0.01	0.01	0.01	0.01	0.01	0.01	0.01	0.01	0.01	0.01	0.01
BCO2	1.85663	9.17862	0.01	0.01	1.13716	15.5371	0.403331	0.01	0.01	0.01	0.01	0.01	0.729734	0.01
BCOR	215.369	201.93	209.173	225.412	131.911	233.056	125.033	161.397	82.5624	517.625	64.7428	70.4292	382.381	53.804
BCORL1	84.4768	94.8457	34.437	27.7146	55.7208	59.0409	68.5662	66.7227	5.64529	28.9668	86.5583	36.569	75.8924	25.1085
BCORP1	0.01	0.01	0.01	0.01	0.01	0.01	0.01	0.01	0.01	0.01	0.01	0.01	0.729734	0.01
BCR	10.2115	1.52977	7.01494	3.69528	5.6858	3.10742	4.83997	5.40995	17.6415	8.81599	5.62981	6.77204	3.64867	2.39129
BCS1L	233.936	105.554	122.443	116.401	130.773	63.702	212.959	132.544	326.015	120.905	143.56	199.098	43.7841	214.02
BDH1	0.01	0.01	2.55089	0.01	2.27432	0.01	2.01665	3.60663	9.1736	5.03771	3.51863	4.06322	0.01	2.39129
BDH2	41.7742	50.4824	25.5089	46.191	26.1547	29.5204	30.2498	27.9514	48.6906	39.0423	28.8528	46.0499	38.6759	43.0432
BDKRB1	368.542	2374.2	413.244	6464.89	1411.22	801.713	935.324	549.11	111.494	1342.55	2026.73	994.135	1289.44	1645.21
BDNF	2366.28	844.433	672.796	397.243	603.832	2619.55	673.966	526.569	193.351	499.993	937.363	918.288	1988.53	484.236
BDNF-AS	17.638	10.7084	8.9281	22.1717	17.0574	15.5371	22.9899	22.5415	7.05661	21.4103	16.8894	37.9234	12.4055	21.5216
BDP1	86.3334	107.084	63.1344	162.592	221.746	38.8427	135.519	203.775	877.843	120.905	229.415	147.63	67.1355	219.999
BEAN1	0.01	0.01	0.01	0.01	0.01	0.01	0.01	0.01	0.01	0.01	0.01	0.01	0.01	0.01
BEGAIN	0.01	0.01	0.01	0.01	2.27432	0.01	0.403331	0.01	0.01	0.01	0.01	0.01	0.01	0.01
BEND2	0.01	0.01	0.01	0.01	0.01	0.01	0.01	0.01	0.01	0.01	0.01	0.01	0.01	0.01
BEND3	0.01	0.01	0.637722	0.01	0.01	0.01	0.01	0.01	0.01	2.51885	0.01	0.01	0.01	0.01
BEND4	0.01	0.01	0.01	0.01	0.01	0.01	0.01	0.01	0.01	0.01	0.01	0.01	0.01	0.01
BEND5	0.928316	3.05954	9.56583	18.4764	73.9154	0.01	6.04996	9.01658	14.8189	2.51885	6.33354	0.01	0.729734	38.2606
BEND6	51.0574	76.4885	54.2063	49.8863	59.1323	17.0908	49.2063	36.0663	23.9925	31.4857	38.0012	56.8851	32.1083	38.2606
BEND7	1.85663	0.01	2.55089	0.01	0.01	0.01	0.403331	0.01	0.01	0.01	0.703726	1.35441	0.729734	0.01
BEST1	63.1255	81.0778	81.6284	55.4292	76.1897	180.23	54.0463	65.8211	30.3434	36.5234	100.633	47.4043	89.7573	52.6084
BEST2	0.01	0.01	0.01	0.01	0.01	0.01	0.01	0.01	0.01	0.01	0.01	0.01	0.01	0.01
BEST3	0.01	0.01	0.01	0.01	0.01	0.01	0.01	0.01	0.01	0.01	0.01	0.01	0.01	0.01
BET1	590.409	1347.73	1367.91	925.668	838.087	3345.13	869.984	843.952	2022.43	1040.29	705.837	763.886	1952.04	1409.67
BET1L	79.8352	87.1969	130.095	55.4292	70.5039	104.098	85.1028	84.7559	55.7472	66.7497	79.5211	70.4292	81.0005	26.3042
BEX1	3.71327	6.11908	3.82633	5.54292	3.41148	3.10742	9.27661	9.01658	5.64529	36.5234	9.85217	5.41763	11.6757	13.1521
BEX2	0.928316	0.01	1.27544	0.01	0.01	0.01	0.01	0.01	0.01	0.01	0.01	0.01	1.45947	0.01
BEX4	38.061	47.4229	119.892	109.011	44.3492	77.6854	50.013	42.3779	91.736	57.9337	69.6689	60.9483	139.379	10.7608
BFAR	908.822	749.587	178.562	223.564	92.1099	237.717	110.916	167.708	26.8151	163.726	106.263	83.9733	143.758	114.782
BFSP1	0.928316	0.01	0.637722	0.01	1.13716	1.55371	0.806661	0.01	0.01	0.01	0.01	0.01	2.1892	1.19564
BGN	6760	17063.1	10236.7	33196.5	7725.86	9878.47	9201.59	13962.2	4127.41	23170.9	3969.72	6143.59	7030.99	4416.71
BHLHB9	7.42653	21.4168	8.9281	12.9335	9.09728	13.9834	9.27661	23.4431	2.11698	18.8914	11.2596	13.5441	15.3244	20.326
BHLHE22	0.01	0.01	0.01	0.01	0.01	0.01	0.01	0.01	0.01	0.01	0.01	0.01	1.45947	0.01
BHLHE40	20.423	45.8931	80.9907	162.592	60.2695	62.1483	24.1998	45.0829	58.5699	162.466	43.631	16.2529	197.758	35.8693
BHLHE41	12.9964	53.5419	51.6555	90.5343	57.9951	55.9335	12.0999	7.21327	0.705661	31.4857	4.92608	10.8353	35.0272	25.1085
BHMT2	26.9212	133.09	56.7572	3.69528	15.9202	195.767	30.2498	43.2796	16.2302	74.3062	36.5938	29.797	108.73	11.9564
BICC1	373.183	613.438	457.884	40.6481	363.891	180.23	241.192	450.829	23.2868	100.754	225.192	207.224	217.461	31.0868
BICD1	323.054	208.049	222.565	604.178	129.636	351.138	191.179	226.316	272.385	598.228	185.784	150.339	413.759	267.824
BICD2	19.4946	10.7084	24.2334	1.84764	7.96012	3.10742	8.46995	9.01658	4.23397	10.0754	29.5565	12.1897	5.83787	3.58693
BID	304.488	299.835	406.866	460.062	243.352	559.335	311.775	230.825	666.85	476.064	256.86	280.362	315.245	223.586
BIN1	179.165	180.513	286.337	57.2768	54.5837	253.254	76.6328	54.0995	16.2302	74.3062	86.5583	50.1131	118.217	28.6955
BIN2	0.01	0.01	0.01	0.01	2.27432	0.01	0.01	0.01	0.01	0.01	0.01	0.01	0.01	0.01
BIN3	128.108	84.1373	90.5565	149.659	62.5438	71.4706	70.1795	67.6244	152.423	108.311	41.5198	78.5556	89.7573	64.5648
BIRC2	98.4015	47.4229	48.4669	62.8198	194.454	52.8261	148.829	134.347	74.8001	114.608	113.3	71.7836	67.1355	164.999
BIRC3	21.3513	7.64885	1.27544	0.01	4.54864	0.01	9.27661	8.11493	0.705661	0.01	0.01	1.35441	11.6757	54.9997
BIRC5	148.531	22.9465	6.37722	120.097	152.379	0.01	85.5061	152.38	109.377	348.861	166.783	111.061	72.2437	192.499
BIRC6	327.696	494.116	172.823	345.509	267.233	118.082	306.531	325.499	494.669	309.819	361.715	307.45	200.677	341.954
BIRC7	0.01	0.01	1.27544	0.01	0.01	0.01	0.01	1.80332	0.01	0.01	0.01	0.01	0.01	0.01
BIRC8	0.01	0.01	0.01	0.01	0.01	0.01	0.01	0.01	0.01	0.01	0.01	0.01	0.01	0.01
BIVM	66.8388	163.685	69.5117	59.1245	54.5837	71.4706	97.606	97.3791	83.9737	90.6788	68.2614	147.63	86.1086	196.086
BLCAP	672.101	566.015	689.377	341.813	548.111	571.764	646.136	495.011	443.861	709.058	902.881	754.405	793.221	259.455
BLK	0.01	0.01	0.01	0.01	0.01	0.01	0.806661	0.01	0.01	0.01	0.01	0.01	0.01	0.01
BLM	41.7742	1.52977	0.01	5.54292	44.3492	1.55371	24.6032	64.9194	51.5133	6.29714	42.9273	12.1897	4.37841	60.9779
BLMH	213.513	261.591	251.9	384.309	130.773	139.834	161.736	215.496	174.298	170.023	159.746	115.125	239.353	169.782
BLNK	2.78495	0.01	1.27544	0.01	6.82296	0.01	2.82332	1.80332	0.01	0.01	2.8149	4.06322	8.02708	1.19564
BLOC1S1	246.932	218.757	374.343	424.957	275.193	340.262	316.615	241.644	420.574	468.507	265.305	281.717	383.84	304.889
BLOC1S2	477.155	249.352	299.729	347.356	454.864	414.84	451.327	378.697	736.005	265.739	324.418	400.905	665.518	401.737
BLOC1S3	96.5449	182.043	143.487	365.833	53.4465	181.784	104.463	87.4609	222.283	238.032	102.04	157.111	112.379	77.7169
BLOC1S6	63.1255	79.548	36.9879	51.7339	110.304	54.3798	89.1361	110.904	47.2793	71.7874	72.4838	88.0365	119.676	137.499
BLVRA	48.2725	52.0122	61.859	12.9335	27.2918	37.289	27.0232	21.6398	11.9962	17.632	35.89	33.8602	25.5407	13.1521
BLVRB	848.481	2518	1380.03	820.352	1100.77	1965.44	1146.67	935.922	1695.7	1652.37	305.417	1319.19	996.817	765.213
BLZF1	97.4732	113.203	28.0598	66.515	90.9728	45.0575	69.7762	94.6741	374	98.2353	97.8179	77.2012	86.8384	120.76
BMF	39.9176	131.56	161.981	129.335	27.2918	127.404	39.1231	49.5912	11.9962	70.5279	12.6671	31.1514	89.7573	31.0868
BMI1	347.19	289.126	207.26	169.983	295.662	187.999	251.678	243.448	421.985	166.244	195.636	219.414	330.57	216.412
BMP1	307.273	313.603	315.035	572.768	225.158	192.66	359.771	256.071	786.812	360.196	319.492	494.359	232.785	157.825
BMP10	0.01	0.01	0.01	0.01	0.01	0.01	0.01	0.01	0.01	0.01	0.01	0.01	0.01	0.01
BMP2	1.85663	0.01	12.1167	1.84764	2.27432	10.876	0.806661	4.50829	0.01	0.01	2.8149	1.35441	0.729734	0.01
BMP2K	24.1362	22.9465	55.4818	24.0193	11.3716	46.6112	13.7132	21.6398	9.87926	34.0045	9.85217	10.8353	34.2975	5.97822
BMP3	0.01	0.01	0.637722	1.84764	0.01	0.01	0.403331	0.01	0.01	0.01	1.40745	1.35441	1.45947	0.01
BMP4	45.4875	1901.5	425.998	160.745	47.7607	1836.48	104.463	315.58	146.072	130.98	140.745	566.142	1485.74	241.52
BMP5	0.01	48.9526	0.01	0.01	0.01	1.55371	0.01	1.80332	0.01	0.01	8.44471	0.01	0.01	0.01
BMP7	0.01	21.4168	1.27544	1.84764	0.01	9.32225	0.01	13.5249	0.01	0.01	8.44471	10.8353	0.01	1.19564
BMPER	204.23	4.58931	38.2633	25.867	26.1547	32.6279	117.369	83.8542	119.257	73.0468	92.8919	139.504	141.568	135.108
BMPR1A	25.0645	26.0061	19.7694	22.1717	27.2918	23.3056	19.3599	36.0663	7.05661	25.1885	14.7782	25.7337	39.4056	22.7172
BMPR1B	10.2115	6.11908	0.637722	1.84764	5.6858	1.55371	2.82332	12.6232	1.41132	1.25943	9.14844	5.41763	8.02708	3.58693
BMPR2	56.6273	61.1908	29.9729	60.9721	62.5438	27.9667	45.9797	65.8211	46.5736	74.3062	60.5204	44.6954	68.595	32.2824
BMX	0.01	0.01	0.01	0.01	0.01	0.01	0.01	0.01	0.01	0.01	0.01	0.01	0.01	0.01
BNC1	0.01	0.01	0.01	0.01	0.01	0.01	0.01	2.70498	0.01	0.01	0.01	0.01	0.01	0.01
BNC2	137.391	94.8457	42.7274	53.5816	75.0525	38.8427	64.9362	53.1979	95.2643	45.3394	33.0751	60.9483	61.2977	54.9997
BNIP3	1117.69	725.111	2204.6	295.622	2228.83	2147.22	940.567	1204.62	164.419	428.205	748.765	310.159	882.249	503.366
BNIP3L	2247.45	4477.64	2022.85	2339.11	4333.72	2669.27	1730.29	2186.52	2088.05	1885.36	1669.24	1537.25	4493.7	4123.78
BNIPL	0.01	0.01	0.01	0.01	0.01	0.01	0.01	0.01	0.01	0.01	0.01	0.01	0.01	0.01
BOC	157.814	1171.8	478.929	818.504	258.135	545.351	480.77	287.629	314.725	190.174	260.379	262.755	936.979	426.845
BOD1	231.151	393.151	807.356	687.322	282.016	545.351	249.662	376.893	561.706	371.531	198.451	318.286	431.273	338.367
BOD1L1	103.043	123.911	72.7003	144.116	85.287	40.3964	96.396	131.642	57.8642	109.57	113.3	125.96	59.8382	130.325
BOK	598.764	319.722	301.642	199.545	256.998	205.089	107.286	233.53	83.268	273.296	168.191	199.098	204.326	137.499
BOLA1	1799.08	3477.17	1608.97	5696.27	1166.73	1963.89	1354.38	2617.51	1221.5	4324.87	3257.55	2963.44	1422.25	2983.13
BOLA3	64.0538	38.2442	87.3679	22.1717	100.07	104.098	94.7827	55.0012	43.751	37.7828	55.5944	60.9483	72.2437	60.9779
BOLA3-AS1	1.85663	1.52977	7.01494	0.01	3.41148	1.55371	1.20999	1.80332	0.01	1.25943	1.40745	2.70881	2.91894	1.19564
BOLL	0.01	0.01	0.01	0.01	0.01	0.01	0.01	0.01	0.01	0.01	0.01	0.01	0.01	0.01
BORA	18.5663	19.887	7.01494	5.54292	31.8405	13.9834	22.5865	37.8697	60.6869	34.0045	40.1124	29.797	26.2704	57.3909
BPGM	937.6	1127.44	1036.3	1001.42	806.246	2823.09	1391.49	1088.3	2392.9	1078.07	1631.24	994.135	3704.13	992.385
BPI	3.71327	59.661	59.3081	75.7532	17.0574	6.21483	25.8132	1.80332	1.41132	10.0754	42.2236	10.8353	45.2435	15.5434
BPIFA2	0.01	6.11908	2.55089	1.84764	2.27432	0.01	0.01	1.80332	0.01	0.01	2.8149	8.12644	0.01	2.39129
BPIFA3	0.01	0.01	0.01	0.01	0.01	0.01	0.01	0.01	0.01	0.01	0.01	0.01	0.01	0.01
BPIFA4P	0.01	0.01	0.01	0.01	0.01	0.01	0.01	0.01	0.01	0.01	0.01	0.01	0.01	0.01
BPIFB1	0.01	0.01	0.01	0.01	2.27432	0.01	0.01	0.01	0.01	0.01	0.01	0.01	0.01	2.39129
BPIFB2	0.01	0.01	0.01	0.01	0.01	0.01	0.01	0.01	0.01	0.01	0.01	0.01	0.01	0.01
BPIFB6	0.01	0.01	0.01	0.01	0.01	0.01	0.01	0.01	0.01	0.01	0.01	0.01	0.01	0.01
BPTF	35.276	65.7801	34.437	99.7725	37.5263	54.3798	81.8761	82.0509	55.0416	104.532	64.7428	74.4924	69.3247	88.4777
BRAF	25.0645	26.0061	25.5089	36.9528	43.2121	18.6445	32.6698	47.7879	43.751	40.3017	31.6677	32.5058	27.7299	46.6301
BRAP	394.534	273.829	264.017	356.594	288.839	362.014	327.908	321.892	1705.58	303.522	349.752	360.272	411.57	352.715
BRAT1	228.366	215.698	327.151	112.706	161.477	189.552	195.212	109.101	136.193	198.99	201.969	167.947	89.0276	68.1517
BRCA1	54.7707	48.9526	42.7274	38.8004	71.6411	49.7187	59.6929	67.6244	51.5133	37.7828	54.8906	59.5939	54.7301	76.5213
BRCA2	96.5449	15.2977	14.0299	7.39056	96.6586	18.6445	57.273	94.6741	16.9359	13.8537	61.2242	54.1763	8.02708	125.543
BRCC3	30.6344	16.8275	12.1167	20.324	54.5837	12.4297	34.6864	38.7713	104.438	20.1508	43.631	37.9234	17.5136	49.0214
BRD1	95.6166	151.447	130.733	358.442	93.2471	128.958	152.862	128.937	164.419	212.843	97.8179	115.125	191.92	112.391
BRD2	172.667	226.406	253.813	362.137	169.437	242.378	175.046	221.808	116.434	170.023	122.448	150.339	198.488	175.76
BRD3	545.85	523.181	346.283	118.249	206.963	480.096	290.398	396.73	54.3359	139.796	232.933	172.01	418.138	112.391
BRD4	89.1184	87.1969	100.122	177.373	102.344	102.545	62.5163	72.1327	232.163	105.792	86.5583	71.7836	66.4058	68.1517
BRD7	60.3406	47.4229	35.7124	18.4764	35.2519	24.8593	19.7632	45.0829	39.517	18.8914	42.2236	35.2146	37.2164	37.065
BRD8	548.635	406.919	158.155	258.67	367.303	377.551	377.921	405.746	563.118	272.036	408.865	444.246	497.679	588.257
BRD9	16.7097	15.2977	25.5089	3.69528	19.3317	35.7353	25.0065	27.0498	7.76227	11.3348	14.0745	12.1897	16.7839	5.97822
BRDT	0.01	0.01	0.01	0.01	0.01	0.01	0.01	0.01	0.01	0.01	0.01	0.01	0.01	0.01
BRE	205.158	114.733	159.43	84.9914	81.8755	102.545	77.8428	76.641	28.9321	143.575	88.6695	130.023	123.325	33.4781
BRF1	22.2796	24.4763	31.2484	14.7811	23.8804	21.7519	16.1332	23.4431	3.52831	11.3348	19.0006	28.4426	15.3244	16.739
BRI3	3653.85	3480.23	19433.9	2206.08	3717.37	8470.82	3885.28	3979.92	1631.49	5784.55	4944.38	6906.12	3264.83	619.344
BRI3BP	31.5628	9.17862	10.8413	0.01	31.8405	17.0908	18.5532	20.7381	4.93963	3.77828	34.4826	6.77204	12.4055	9.56516
BRINP1	0.01	0.01	3.18861	0.01	1.13716	0.01	2.01665	0.901658	0.01	5.03771	0.703726	0.01	6.56761	0.01
BRINP2	0.01	0.01	0.01	0.01	0.01	0.01	0.01	0.01	0.01	0.01	0.01	0.01	0.01	1.19564
BRIP1	1.85663	0.01	0.01	0.01	18.1946	0.01	5.2433	6.31161	7.76227	1.25943	6.33354	5.41763	0.729734	31.0868
BRIX1	35.276	27.5359	13.3922	18.4764	48.8979	26.413	19.7632	29.7547	14.1132	32.7451	18.2969	20.3161	34.2975	35.8693
BRMS1	129.964	67.3099	79.0775	142.268	79.6012	93.2225	141.569	82.0509	79.0341	183.876	118.93	123.251	68.595	95.6516
BRMS1L	30.6344	12.2382	14.6676	18.4764	34.1148	21.7519	34.6864	46.8862	30.3434	10.0754	48.5571	28.4426	29.9191	50.2171
BROX	371.327	198.87	82.9038	105.315	233.118	63.702	296.045	348.04	221.578	192.692	371.567	270.881	193.38	303.694
BRPF1	11.1398	4.58931	38.901	12.9335	11.3716	21.7519	9.27661	26.1481	12.7019	15.1131	9.85217	6.77204	13.8649	3.58693
BRPF3	50.1291	39.774	42.0896	62.8198	37.5263	43.5038	66.5496	115.412	19.0529	52.896	61.2242	36.569	45.9733	50.2171
BRS3	0.01	0.01	0.01	0.01	0.01	0.01	0.01	0.01	0.01	0.01	0.01	0.01	0.01	0.01
BRSK1	8.35485	1.52977	23.5957	14.7811	10.2344	6.21483	10.4866	9.01658	6.35095	13.8537	8.44471	13.5441	3.64867	7.17387
BRSK2	1.85663	0.01	3.18861	1.84764	1.13716	0.01	0.806661	0.01	0.01	2.51885	1.40745	2.70881	4.37841	0.01
BRWD1	39.9176	36.7145	26.7843	16.6288	14.7831	6.21483	30.2498	13.5249	19.0529	16.3726	16.1857	21.6705	29.9191	20.326
BRWD3	19.4946	35.1847	14.0299	20.324	7.96012	9.32225	13.3099	15.3282	42.3397	12.5943	19.0006	27.0881	12.4055	13.1521
BSCL2	451.162	726.641	1043.31	960.773	451.452	801.713	679.209	612.226	351.419	527.7	826.878	799.1	655.301	665.974
BSDC1	38.061	71.8992	29.9729	103.468	43.2121	43.5038	41.9464	33.3614	106.555	69.2685	50.6683	54.1763	59.1085	87.2821
BSG	7525.86	6509.17	6155.93	7316.65	4859.08	5526.54	6384.32	7043.76	26712.8	12321	8687.5	8918.77	5072.38	5800.07
BSND	0.01	0.01	0.01	0.01	0.01	0.01	0.01	0.01	0.01	0.01	0.01	0.01	0.01	0.01
BSPRY	0.01	0.01	0.637722	0.01	0.01	0.01	0.01	0.01	0.01	0.01	0.01	0.01	0.01	0.01
BST1	2026.51	240.174	225.116	378.766	161.477	292.097	407.767	185.742	879.96	1384.11	500.349	352.146	3067.8	269.02
BST2	1.85663	48.9526	1.91317	9.2382	15.9202	90.1151	12.9066	22.5415	85.385	76.8251	3.51863	21.6705	19.7028	8.36951
BSX	0.01	0.01	0.01	0.01	0.01	0.01	0.403331	0.01	0.01	0.01	0.01	0.01	0.01	0.01
BTAF1	284.065	402.329	232.131	380.614	344.559	318.51	296.851	312.875	265.329	301.003	239.267	227.54	270.731	559.562
BTBD1	563.488	498.705	329.064	328.88	450.315	553.12	458.587	476.076	406.461	455.913	579.167	399.55	662.599	435.215
BTBD10	35.276	26.0061	10.8413	18.4764	37.5263	13.9834	36.7031	23.4431	72.6831	15.1131	23.9267	25.7337	25.5407	34.6737
BTBD11	17.638	9.17862	10.2035	9.2382	39.8006	1.55371	23.7965	18.9348	45.1623	2.51885	54.1869	10.8353	2.1892	46.6301
BTBD16	0.01	0.01	0.01	0.01	0.01	0.01	0.01	0.01	0.01	0.01	0.01	0.01	0.01	0.01
BTBD19	11.1398	32.1252	25.5089	62.8198	22.7432	15.5371	21.7799	43.2796	2.11698	32.7451	14.0745	17.6073	48.1625	9.56516
BTBD3	92.8316	6.11908	10.2035	12.9335	21.606	49.7187	25.4098	21.6398	4.93963	6.29714	22.5192	20.3161	92.6762	19.1303
BTBD6	4.64158	1.52977	38.2633	5.54292	9.09728	1.55371	7.66328	1.80332	0.705661	1.25943	6.33354	0.01	0.729734	3.58693
BTBD7	57.5556	123.911	47.8291	92.382	139.871	41.9501	101.236	131.642	103.027	94.4571	162.561	104.289	72.2437	100.434
BTBD9	72.4087	33.6549	47.1914	27.7146	86.4241	45.0575	68.1629	40.5746	83.9737	52.896	90.0769	69.0748	73.7032	62.1735
BTC	2.78495	1.52977	0.01	0.01	2.27432	0.01	1.20999	0.01	4.93963	0.01	0.703726	0.01	0.729734	0.01
BTD	84.4768	81.0778	123.718	114.554	63.6809	147.602	79.0528	82.0509	160.891	161.207	68.2614	117.833	135.731	139.89
BTF3L4	170.81	134.62	182.388	232.803	302.484	152.263	214.975	206.48	526.423	144.834	145.671	190.971	237.164	333.585
BTG1	341.62	1875.5	695.117	1117.82	412.789	3425.93	523.927	1069.37	169.359	472.285	602.39	440.182	544.382	1854.44
BTG4	0.01	0.01	0.01	0.01	1.13716	0.01	0.01	0.01	0.01	0.01	0.01	0.01	0.01	0.01
BTK	0.01	0.01	0.01	0.01	0.01	0.01	0.01	0.01	0.01	0.01	0.01	0.01	0.01	0.01
BTLA	0.01	0.01	0.01	0.01	0.01	0.01	0.01	0.01	0.01	0.01	0.01	0.01	0.01	0.01
BTN2A1	370.398	439.044	300.367	480.386	410.515	550.013	344.848	338.122	295.672	420.649	361.715	404.968	704.194	567.931
BTN2A2	136.463	117.792	116.065	127.487	89.8356	178.676	115.353	113.609	137.604	137.278	96.4105	113.77	251.758	100.434
BTN2A3P	47.3441	62.7206	36.3501	40.6481	28.429	48.1649	35.4931	35.1647	14.8189	15.1131	20.4081	41.9866	24.811	17.9347
BTN3A1	44.5592	182.043	121.167	118.249	26.1547	122.743	49.2063	48.6896	40.2227	90.6788	27.4453	78.5556	132.082	70.543
BTN3A2	16.7097	160.626	46.5537	22.1717	28.429	205.089	33.4764	44.1813	47.985	51.6365	16.1857	29.797	98.5141	51.4127
BTNL3	0.01	0.01	0.01	0.01	0.01	0.01	0.01	0.01	0.01	0.01	0.01	0.01	0.01	0.01
BTNL8	0.01	0.01	0.01	0.01	0.01	0.01	0.01	0.01	0.01	0.01	0.01	0.01	0.01	0.01
BTNL9	0.01	0.01	0.01	0.01	0.01	0.01	0.01	0.01	0.01	0.01	0.01	0.01	0.01	0.01
BTRC	171.739	143.798	68.8739	84.9914	137.596	99.4373	86.7161	110.904	87.502	98.2353	161.153	102.935	151.785	101.63
BUB1B	1.85663	0.01	0.01	0.01	9.09728	0.01	2.41998	7.21327	4.23397	7.55656	10.5559	0.01	1.45947	3.58693
BUB3	164.312	212.638	380.72	676.236	1133.75	175.569	523.523	597.8	3622.16	706.539	785.358	605.42	159.812	1371.4
BUD31	1202.17	841.373	1090.5	2126.63	1313.42	1297.35	1456.83	1141.5	3254.51	1493.68	998.587	1214.9	1228.87	1969.23
BVES	12.9964	26.0061	32.5238	42.4957	20.4689	29.5204	18.9565	23.4431	27.5208	17.632	53.4832	25.7337	29.9191	44.2389
BVES-AS1	1.85663	0.01	1.27544	1.84764	0.01	0.01	0.01	5.40995	0.01	2.51885	0.01	2.70881	0.01	2.39129
BYSL	33.4194	33.6549	38.2633	186.612	63.6809	48.1649	58.8863	78.4443	40.9284	102.014	62.6316	81.2644	32.1083	78.9126
BZRAP1	0.01	0.01	0.01	0.01	0.01	0.01	0.01	0.01	0.01	0.01	0.01	0.01	0.01	0.01
BZW1	3159.06	3969.75	1166.39	2206.08	4440.61	1261.61	3264.96	3115.23	5423.71	2390.39	3795.2	3475.41	2119.88	6923.98
BZW2	275.71	278.418	188.766	341.813	256.998	340.262	317.825	292.137	547.593	275.815	419.421	289.843	171.488	437.606
C10orf10	624.757	1054.01	2841.05	1675.81	327.502	591.963	333.555	342.63	106.555	1313.58	77.4099	2352.61	1114.3	306.085
C10orf105	0.01	0.01	0.01	0.01	0.01	0.01	0.806661	0.01	0.01	3.77828	0.01	0.01	0.01	0.01
C10orf107	4.64158	13.7679	7.01494	1.84764	11.3716	15.5371	15.3266	13.5249	29.6378	17.632	5.62981	17.6073	23.3515	3.58693
C10orf11	9.28316	13.7679	38.2633	5.54292	3.41148	1.55371	5.64663	3.60663	2.82264	7.55656	4.92608	12.1897	5.10814	4.78258
C10orf118	6.49821	4.58931	0.637722	1.84764	2.27432	3.10742	7.66328	9.91824	1.41132	6.29714	4.92608	6.77204	4.37841	5.97822
C10orf120	0.01	0.01	0.01	0.01	0.01	0.01	0.01	0.01	0.01	0.01	0.01	0.01	0.01	0.01
C10orf128	0.928316	0.01	0.01	0.01	0.01	6.21483	0.01	0.01	0.01	0.01	0.01	0.01	0.01	0.01
C10orf129	0.01	0.01	0.01	0.01	0.01	0.01	0.01	0.01	0.01	0.01	0.01	0.01	0.01	0.01
C10orf137	90.0467	131.56	102.035	84.9914	118.265	133.619	104.866	157.79	193.351	99.4948	139.338	98.8717	148.866	126.738
C10orf25	15.7814	13.7679	15.943	3.69528	15.9202	13.9834	10.0833	19.8365	0.705661	3.77828	6.33354	12.1897	13.1352	2.39129
C10orf32	27.8495	22.9465	34.437	70.2103	54.5837	38.8427	58.8863	39.673	66.3322	80.6034	30.2602	67.7204	91.9465	69.3474
C10orf54	134.606	249.352	1048.41	308.556	110.304	643.235	71.3895	64.9194	47.2793	214.103	50.6683	97.5173	545.111	15.5434
C10orf62	0.01	0.01	0.01	0.01	0.01	0.01	0.01	0.01	0.01	0.01	0.01	0.01	0.01	0.01
C10orf67	0.928316	0.01	0.01	0.01	0.01	0.01	0.403331	1.80332	0.01	1.25943	0.703726	0.01	6.56761	0.01
C10orf71	0.01	0.01	0.01	0.01	0.01	0.01	0.01	0.01	0.01	0.01	0.01	0.01	0.01	0.01
C10orf76	28.7778	24.4763	51.6555	24.0193	86.4241	29.5204	48.803	49.5912	52.2189	34.0045	91.4844	40.6322	23.3515	41.8476
C10orf82	0.01	0.01	0.01	0.01	1.13716	0.01	0.403331	0.01	0.01	0.01	0.01	0.01	0.01	0.01
C10orf88	142.961	116.262	93.1074	66.515	118.265	121.189	108.899	86.5592	95.2643	104.532	111.189	89.3909	144.487	115.978
C10orf90	0.01	0.01	0.01	0.01	0.01	0.01	0.01	0.01	0.01	0.01	0.01	0.01	0.01	0.01
C10orf91	0.01	0.01	0.637722	0.01	0.01	0.01	0.01	0.01	0.01	0.01	0.01	0.01	0.01	0.01
C10orf95	0.01	0.01	0.01	0.01	0.01	0.01	0.01	0.01	0.01	0.01	0.01	0.01	0.01	0.01
C11orf1	168.954	172.864	167.721	278.994	127.362	172.462	182.305	173.118	289.321	225.438	166.079	209.933	189.001	267.824
C11orf21	0.01	0.01	0.01	0.01	0.01	0.01	0.01	0.01	0.01	0.01	0.01	0.01	0.01	0.01
C11orf24	982.159	896.445	1771.59	831.438	934.745	1238.31	991.387	816.903	1007.68	803.515	1135.11	883.074	1131.82	267.824
C11orf30	11.1398	16.8275	6.37722	12.9335	9.09728	1.55371	8.87328	18.0332	11.2906	5.03771	4.92608	6.77204	8.02708	15.5434
C11orf31	1380.41	1003.53	1280.55	2021.32	918.825	957.084	1369.71	1231.67	3193.82	1632.22	1709.35	1503.39	880.059	1312.82
C11orf35	0.928316	3.05954	0.637722	0.01	0.01	0.01	0.01	0.01	0.01	1.25943	0.01	0.01	0.01	0.01
C11orf48	115.111	99.435	93.7451	188.459	168.3	149.156	183.919	165.905	376.823	188.914	151.301	174.719	95.5952	235.542
C11orf49	417.742	301.365	296.541	742.751	372.988	326.279	418.657	384.107	1051.44	848.854	361.012	409.031	512.273	540.431
C11orf52	1.85663	3.05954	12.1167	22.1717	2.27432	1.55371	4.03331	0.01	29.6378	7.55656	1.40745	5.41763	13.8649	0.01
C11orf53	0.01	0.01	8.9281	11.0858	0.01	0.01	0.01	0.01	0.01	0.01	0.01	0.01	0.01	0.01
C11orf54	46.4158	71.8992	40.1765	40.6481	38.6634	80.7928	30.2498	36.968	61.3925	44.08	36.5938	44.6954	68.595	98.0429
C11orf65	3.71327	0.01	3.18861	0.01	2.27432	4.66112	1.20999	3.60663	0.01	5.03771	0.01	4.06322	0.729734	1.19564
C11orf68	56.6273	97.9053	69.5117	35.1052	32.9776	60.5946	30.6531	23.4431	130.547	46.5988	40.1124	56.8851	26.2704	39.4563
C11orf70	24.1362	116.262	79.0775	62.8198	104.619	136.726	66.1462	47.7879	76.9171	45.3394	40.8161	48.7587	133.541	69.3474
C11orf71	8.35485	26.0061	19.1317	31.4099	5.6858	35.7353	4.83997	9.01658	7.05661	20.1508	9.14844	12.1897	25.5407	14.3477
C11orf73	144.817	166.745	133.922	273.451	161.477	214.412	199.649	151.479	208.17	232.994	114.707	189.617	334.948	355.106
C11orf74	260.857	275.359	145.401	386.157	280.878	138.28	225.462	257.874	477.733	324.932	199.154	247.857	396.975	417.28
C11orf80	5.5699	0.01	7.65266	1.84764	6.82296	1.55371	2.01665	6.31161	7.05661	7.55656	2.11118	5.41763	2.1892	3.58693
C11orf83	12.9964	15.2977	13.3922	27.7146	15.9202	10.876	20.1665	10.8199	35.2831	23.9291	14.7782	13.5441	10.2163	8.36951
C11orf84	36.2043	59.661	109.05	77.6009	115.99	65.2557	54.0463	88.3625	192.646	76.8251	100.633	52.8219	30.6488	33.4781
C11orf85	0.01	1.52977	0.01	0.01	0.01	0.01	0.01	0.01	0.01	0.01	0.01	0.01	0.01	0.01
C11orf86	0.01	0.01	0.01	0.01	0.01	0.01	0.403331	0.01	0.01	0.01	0.01	0.01	0.01	0.01
C11orf87	2.78495	0.01	0.01	0.01	0.01	0.01	0.01	0.01	0.705661	0.01	0.01	0.01	5.83787	0.01
C11orf88	0.01	0.01	0.01	0.01	0.01	0.01	0.01	0.01	0.01	0.01	1.40745	0.01	1.45947	0.01
C11orf92	0.01	0.01	0.637722	1.84764	0.01	0.01	0.403331	0.901658	0.01	2.51885	0.703726	0.01	0.01	0.01
C11orf93	0.01	1.52977	26.1466	9.2382	2.27432	0.01	0.806661	0.01	0.01	1.25943	0.01	1.35441	1.45947	0.01
C11orf94	0.01	0.01	0.01	0.01	0.01	0.01	0.01	0.01	0.01	0.01	0.01	0.01	0.01	0.01
C11orf96	19.4946	16.8275	51.0177	0.01	4.54864	439.699	8.06661	3.60663	1.41132	31.4857	5.62981	4.06322	16.0542	1.19564
C12orf10	260.857	377.853	329.064	413.871	239.941	293.651	342.428	259.678	316.842	277.074	297.676	273.59	215.272	269.02
C12orf23	393.606	432.925	389.01	711.341	493.527	714.706	727.609	480.584	166.536	557.926	230.118	430.702	1281.41	340.759
C12orf29	81.6918	47.4229	101.398	27.7146	120.539	195.767	66.5496	59.5095	45.1623	36.5234	49.9646	41.9866	67.1355	45.4345
C12orf36	0.01	0.01	0.01	0.01	0.01	0.01	0.01	0.01	0.01	0.01	0.01	0.01	0.01	0.01
C12orf39	0.928316	1.52977	0.637722	22.1717	1.13716	6.21483	3.62998	7.21327	1.41132	2.51885	2.11118	0.01	0.01	0.01
C12orf40	0.01	0.01	0.01	0.01	0.01	0.01	0.01	0.01	0.01	0.01	0.01	0.01	0.01	0.01
C12orf42	0.01	0.01	0.01	0.01	0.01	0.01	0.01	0.01	0.01	0.01	0.01	0.01	0.01	0.01
C12orf44	74.2653	76.4885	251.9	687.322	133.048	132.065	121.806	102.789	359.887	283.371	189.302	158.466	66.4058	63.3692
C12orf49	17.638	50.4824	19.1317	16.6288	15.9202	20.1982	11.2933	14.4265	11.9962	11.3348	11.2596	9.48085	16.7839	20.326
C12orf5	84.4768	67.3099	25.5089	24.0193	67.0924	46.6112	74.2129	42.3779	137.604	47.8582	82.336	36.569	102.163	53.804
C12orf50	0.01	0.01	0.01	0.01	0.01	0.01	0.01	0.01	0.01	1.25943	0.01	0.01	0.01	0.01
C12orf52	278.495	183.572	352.66	517.339	304.759	316.956	281.122	354.352	1359.1	560.445	306.825	377.88	188.271	291.737
C12orf56	0.928316	0.01	0.01	0.01	0.01	0.01	1.61332	0.901658	0.01	1.25943	0.703726	1.35441	0.01	0.01
C12orf57	574.628	977.523	974.439	2006.54	532.191	539.137	919.594	714.114	2195.31	982.353	560.166	800.455	387.489	858.473
C12orf60	6.49821	9.17862	4.46405	0.01	5.6858	13.9834	5.64663	0.901658	2.82264	1.25943	7.03726	6.77204	4.37841	2.39129
C12orf61	0.928316	0.01	1.91317	1.84764	0.01	1.55371	1.61332	0.901658	0.01	2.51885	0.01	1.35441	2.1892	0.01
C12orf65	38.9893	33.6549	39.5387	16.6288	34.1148	34.1816	28.6365	27.0498	31.0491	16.3726	21.8155	35.2146	10.2163	34.6737
C12orf66	99.3299	113.203	154.329	96.0773	75.0525	122.743	75.8262	65.8211	117.845	70.5279	85.1509	85.3277	56.9193	65.7605
C12orf68	11.1398	15.2977	29.9729	22.1717	43.2121	21.7519	33.0731	20.7381	2.11698	2.51885	97.1142	41.9866	36.4867	78.9126
C12orf73	34.3477	53.5419	76.5266	97.9249	53.4465	80.7928	62.5163	49.5912	69.8605	62.9714	47.8534	54.1763	48.8922	93.2603
C12orf74	0.01	0.01	0.01	0.01	0.01	0.01	0.01	0.01	0.01	0.01	0.01	0.01	0.01	0.01
C12orf75	190.305	64.2503	461.073	66.515	317.268	110.313	247.242	204.676	108.672	120.905	171.005	253.274	196.299	70.543
C12orf76	87.2617	226.406	288.888	219.869	88.6985	203.536	106.479	84.7559	134.076	83.1222	71.0763	115.125	114.568	180.542
C12orf77	0.01	0.01	0.01	0.01	0.01	0.01	0.01	0.01	0.01	0.01	0.01	0.01	0.01	0.01
C14orf1	590.409	290.656	300.367	559.835	404.829	327.832	491.66	421.976	1620.9	1144.82	352.567	534.991	439.3	588.257
C14orf105	0.01	0.01	0.01	0.01	0.01	0.01	0.01	1.80332	0.01	0.01	0.703726	0.01	0.01	0.01
C14orf119	528.212	882.677	959.771	1590.82	821.029	1084.49	946.617	950.348	1925.75	1147.34	651.65	861.403	1135.47	1239.88
C14orf132	12.0681	21.4168	101.398	66.515	68.2296	69.9169	29.0398	40.5746	29.6378	51.6365	67.5577	50.1131	29.1894	82.4995
C14orf142	32.4911	19.887	33.7993	33.2575	46.6235	34.1816	46.7864	54.0995	119.257	39.0423	48.5571	59.5939	44.5138	86.0864
C14orf159	127.179	382.442	211.724	303.013	176.26	167.8	223.445	216.398	362.004	304.781	229.415	322.349	194.839	223.586
C14orf166	108.613	99.435	61.859	79.4485	70.5039	90.1151	94.3794	114.511	62.8038	55.4148	76.0024	63.6571	146.677	121.956
C14orf166B	0.01	0.01	0.01	0.01	0.01	0.01	0.01	0.01	0.01	0.01	0.01	0.01	0.01	0.01
C14orf178	0.01	0.01	1.91317	1.84764	0.01	0.01	0.806661	0.901658	0.01	1.25943	0.01	2.70881	0.729734	1.19564
C14orf180	0.01	0.01	0.01	0.01	0.01	0.01	0.01	0.01	0.01	0.01	0.01	0.01	0.01	0.01
C14orf182	6.49821	19.887	25.5089	29.5622	14.7831	144.495	12.0999	18.0332	0.01	41.5611	27.4453	41.9866	25.5407	190.108
C14orf2	997.94	1610.85	2180.37	2583	874.476	2012.05	1333.41	1322.73	7695.24	2069.24	841.656	941.313	1729.47	1487.38
C14orf28	164.312	126.971	183.664	109.011	151.242	142.941	168.996	160.495	196.174	161.207	88.6695	176.073	521.76	210.433
C14orf37	37.1327	26.0061	25.5089	44.3434	35.2519	27.9667	34.6864	38.7713	21.8755	46.5988	32.3714	39.2778	38.6759	37.065
C14orf64	0.01	1.52977	3.18861	1.84764	13.6459	1.55371	33.8798	28.8531	9.87926	18.8914	25.3341	18.9617	81.7302	0.01
C15orf26	0.01	0.01	0.01	0.01	0.01	0.01	0.01	0.01	0.01	0.01	0.01	0.01	0.01	0.01
C15orf27	0.01	0.01	0.637722	0.01	0.01	0.01	0.01	0.01	0.01	0.01	0.01	0.01	0.729734	0.01
C15orf39	30.6344	18.3572	75.2512	18.4764	22.7432	51.2724	36.2998	28.8531	7.76227	17.632	21.8155	29.797	21.892	9.56516
C15orf41	233.007	120.852	146.676	197.697	224.02	105.652	194.809	160.495	216.638	115.867	183.673	205.87	144.487	160.216
C15orf52	94.6883	24.4763	23.5957	12.9335	26.1547	41.9501	62.9196	42.3779	19.7585	68.0091	42.9273	55.5307	70.0545	26.3042
C15orf53	0.01	0.01	0.01	0.01	0.01	0.01	0.403331	0.01	0.01	0.01	0.01	0.01	0.01	0.01
C15orf61	38.061	24.4763	154.966	20.324	22.7432	34.1816	49.6097	17.1315	7.05661	16.3726	13.3708	24.3793	26.2704	15.5434
C15orf62	0.01	0.01	0.01	0.01	0.01	0.01	0.01	0.01	0.01	0.01	0.01	0.01	0.01	0.01
C16orf11	0.01	0.01	0.01	0.01	0.01	0.01	0.403331	0.01	0.01	0.01	0.01	0.01	0.01	0.01
C16orf13	139.247	33.6549	90.5565	125.64	86.4241	68.3631	168.996	57.7061	187.706	81.8628	87.9658	59.5939	36.4867	50.2171
C16orf45	198.66	501.764	667.695	101.62	235.392	481.649	152.056	127.134	146.072	100.754	252.638	165.238	186.812	118.369
C16orf52	25.0645	21.4168	59.3081	5.54292	20.4689	38.8427	19.7632	9.91824	7.05661	6.29714	18.2969	5.41763	23.3515	1.19564
C16orf54	0.01	0.01	0.01	0.01	0.01	0.01	0.01	0.01	0.01	0.01	0.01	0.01	0.01	0.01
C16orf62	731.513	700.635	355.849	798.18	707.313	425.716	653.396	742.967	1752.16	1236.76	804.359	906.099	573.571	1083.25
C16orf70	57.5556	47.4229	143.487	70.2103	50.035	59.0409	35.4931	58.6078	11.9962	45.3394	45.0385	60.9483	54.7301	27.4998
C16orf71	3.71327	4.58931	4.46405	5.54292	10.2344	15.5371	9.67994	3.60663	9.1736	6.29714	14.7782	10.8353	8.02708	11.9564
C16orf74	0.01	0.01	1.27544	3.69528	3.41148	0.01	0.01	1.80332	0.01	8.81599	0.01	5.41763	2.91894	1.19564
C16orf78	0.01	0.01	0.01	0.01	0.01	0.01	0.01	0.01	0.01	0.01	0.01	0.01	0.01	0.01
C16orf80	748.223	793.95	1250.57	1884.59	879.024	1441.84	781.655	846.657	1548.93	930.717	958.475	735.443	1401.09	1178.91
C16orf82	0.01	0.01	0.01	0.01	0.01	0.01	0.01	0.01	0.01	0.01	0.01	0.01	0.01	0.01
C16orf87	175.452	393.151	129.458	133.03	141.008	236.164	126.243	103.691	159.479	90.6788	129.486	111.061	333.489	119.564
C16orf89	5.5699	4.58931	0.01	0.01	0.01	0.01	2.01665	2.70498	4.93963	2.51885	2.11118	2.70881	0.729734	2.39129
C16orf93	27.8495	7.64885	4.46405	18.4764	34.1148	1.55371	28.2332	44.1813	43.0453	40.3017	33.0751	48.7587	29.1894	22.7172
C16orf96	0.01	0.01	0.01	0.01	0.01	0.01	0.01	0.01	0.01	0.01	0.01	0.01	0.01	0.01
C17orf100	7.42653	4.58931	15.3053	14.7811	2.27432	32.6279	7.25995	8.11493	56.4529	20.1508	1.40745	8.12644	13.8649	14.3477
C17orf103	101.186	157.566	557.369	51.7339	29.5662	169.354	26.2165	39.673	11.9962	61.7119	18.2969	56.8851	270.731	9.56516
C17orf104	0.01	0.01	0.01	0.01	0.01	0.01	0.01	0.01	0.01	0.01	0.01	0.01	0.01	0.01
C17orf107	2.78495	1.52977	2.55089	3.69528	0.01	0.01	1.20999	0.901658	4.93963	1.25943	0.01	0.01	0.729734	3.58693
C17orf49	1423.11	1286.54	1597.49	1426.38	997.289	1977.87	1113.19	956.66	925.828	1630.96	1441.93	1617.16	1225.22	1109.56
C17orf50	0.01	0.01	0.01	0.01	0.01	0.01	0.01	0.01	0.01	0.01	0.01	0.01	0.01	0.01
C17orf51	239.506	105.554	149.865	142.268	167.162	191.106	165.366	123.527	297.083	136.018	148.486	120.542	174.406	119.564
C17orf53	72.4087	10.7084	17.8562	35.1052	52.3093	17.0908	41.9464	42.3779	53.6303	46.5988	95.003	62.3027	16.7839	96.8472
C17orf59	0.928316	6.11908	3.18861	0.01	0.01	0.01	2.41998	0.01	0.705661	1.25943	1.40745	5.41763	0.01	1.19564
C17orf64	0.928316	0.01	3.82633	12.9335	1.13716	1.55371	0.806661	0.01	0.01	2.51885	1.40745	0.01	0.729734	0.01
C17orf66	0.01	0.01	0.01	0.01	0.01	0.01	0.01	0.01	0.01	0.01	0.01	0.01	0.01	0.01
C17orf67	49.2008	59.661	76.5266	103.468	76.1897	57.4872	81.8761	100.084	227.929	74.3062	86.5583	86.6821	40.8651	127.934
C17orf70	166.169	61.1908	119.254	72.0579	71.6411	48.1649	116.159	100.084	64.9208	86.9005	95.003	105.644	55.4598	32.2824
C17orf74	0.01	0.01	0.01	0.01	0.01	0.01	0.403331	0.01	0.01	0.01	0.01	0.01	0.01	0.01
C17orf76-AS1	336.979	683.807	1237.18	1625.92	724.371	630.805	747.372	795.263	149.6	1037.77	346.233	701.583	578.679	1238.69
C17orf78	0.01	0.01	0.01	0.01	0.01	0.01	0.01	0.01	0.01	0.01	0.01	0.01	0.01	0.01
C17orf80	77.9786	90.2564	31.2484	44.3434	71.6411	54.3798	39.5264	55.9028	69.8605	35.264	43.631	44.6954	66.4058	54.9997
C17orf89	942.241	543.068	388.373	1053.15	536.739	546.905	1566.13	773.623	2895.33	1188.9	977.476	1438.38	1022.36	1443.14
C17orf96	1.85663	6.11908	15.943	27.7146	7.96012	12.4297	2.01665	4.50829	0.01	5.03771	2.11118	5.41763	8.02708	5.97822
C17orf97	21.3513	3.05954	24.2334	5.54292	25.0175	4.66112	9.67994	9.01658	24.6981	22.6697	26.7416	6.77204	5.10814	2.39129
C18orf21	41.7742	48.9526	55.4818	110.858	46.6235	38.8427	47.593	72.1327	2.82264	55.4148	40.1124	66.366	72.9734	68.1517
C18orf25	204.23	136.15	79.0775	88.6867	126.225	133.619	115.756	122.626	109.377	159.947	108.374	102.935	199.947	139.89
C18orf32	323.054	397.74	904.927	351.052	474.196	1022.34	507.793	411.156	414.929	316.116	368.049	399.55	869.843	485.432
C18orf42	0.01	0.01	0.01	0.01	0.01	0.01	0.806661	0.01	0.01	0.01	0.01	0.01	0.01	0.01
C18orf56	5.5699	32.1252	38.901	31.4099	11.3716	18.6445	12.5033	9.91824	8.46793	10.0754	9.14844	5.41763	9.48654	17.9347
C18orf63	0.01	0.01	0.01	0.01	0.01	0.01	0.01	0.01	0.01	0.01	0.01	0.01	0.01	0.01
C18orf8	42.7026	27.5359	132.646	3.69528	30.7033	100.991	27.4265	29.7547	3.52831	25.1885	40.8161	27.0881	33.5678	1.19564
C19orf12	38.9893	19.887	98.2091	5.54292	23.8804	35.7353	33.4764	38.7713	4.93963	12.5943	28.8528	18.9617	27.7299	2.39129
C19orf24	217.226	108.614	193.23	44.3434	111.442	114.974	127.049	86.5592	22.5812	83.1222	125.263	88.0365	67.1355	27.4998
C19orf25	518.929	671.569	394.75	630.045	343.422	410.179	493.273	409.353	913.126	566.742	613.649	562.079	489.652	294.129
C19orf26	78.9069	29.0656	126.269	164.44	65.9553	80.7928	92.7661	100.084	26.8151	157.428	119.633	135.441	100.703	39.4563
C19orf33	0.01	0.01	0.01	0.01	0.01	0.01	0.403331	0.01	0.705661	1.25943	0.01	0.01	0.01	0.01
C19orf35	5.5699	3.05954	0.01	0.01	0.01	0.01	0.403331	0.901658	0.01	2.51885	0.01	0.01	0.01	0.01
C19orf38	0.01	3.05954	12.7544	7.39056	2.27432	0.01	0.01	0.01	0.01	0.01	0.01	0.01	5.10814	1.19564
C19orf40	28.7778	19.887	39.5387	70.2103	13.6459	55.9335	22.5865	34.263	55.0416	41.5611	36.5938	37.9234	24.811	28.6955
C19orf43	497.578	555.306	484.031	1570.49	542.425	517.385	835.701	621.243	1927.87	1040.29	742.431	701.583	604.95	564.344
C19orf45	5.5699	1.52977	8.29038	1.84764	2.27432	17.0908	0.403331	0.901658	0.01	1.25943	1.40745	0.01	2.91894	4.78258
C19orf47	166.169	90.2564	97.5714	145.964	136.459	132.065	131.889	171.315	473.499	127.202	170.302	112.416	118.947	114.782
C19orf48	1029.5	484.937	453.42	1191.73	757.348	396.195	1009.94	965.676	2332.21	715.355	929.622	616.255	275.11	1229.12
C19orf52	175.452	162.156	263.379	382.461	145.556	174.015	212.555	191.152	590.638	236.772	226.6	253.274	129.163	180.542
C19orf55	18.5663	19.887	17.8562	7.39056	34.1148	20.1982	29.8465	23.4431	27.5208	20.1508	31.6677	18.9617	17.5136	11.9564
C19orf57	6.49821	1.52977	3.18861	0.01	1.13716	3.10742	1.61332	0.901658	0.01	0.01	0.01	1.35441	0.01	0.01
C19orf59	0.01	0.01	0.01	0.01	0.01	0.01	0.01	0.01	0.01	0.01	0.01	0.01	0.01	0.01
C19orf60	365.757	299.835	357.762	426.805	268.37	267.238	408.171	312.875	261.095	419.389	375.086	391.424	197.028	325.215
C19orf66	146.674	172.864	249.349	79.4485	143.282	161.586	135.922	121.724	57.8642	125.943	118.226	150.339	118.947	50.2171
C19orf69	0.01	0.01	0.01	0.01	0.01	0.01	0.01	0.01	0.01	0.01	0.01	0.01	0.01	0.01
C19orf70	665.603	344.198	749.323	774.161	350.245	461.451	711.879	521.159	1579.98	795.958	671.355	734.089	264.894	567.931
C19orf73	1.85663	1.52977	5.7395	0.01	0.01	6.21483	2.01665	0.901658	1.41132	0.01	4.22236	0.01	2.1892	0.01
C19orf77	0.928316	0.01	0.01	0.01	0.01	0.01	0.01	0.901658	0.01	0.01	0.01	0.01	0.01	0.01
C19orf81	15.7814	6.11908	15.943	16.6288	6.82296	9.32225	7.66328	0.901658	19.0529	20.1508	4.22236	9.48085	8.02708	10.7608
C1D	127.179	152.977	183.664	182.916	110.304	275.006	123.419	135.249	168.653	143.575	83.7434	167.947	235.704	174.564
C1GALT1	106.756	39.774	46.5537	29.5622	53.4465	34.1816	99.6227	69.4277	263.212	76.8251	64.0391	50.1131	70.0545	98.0429
C1GALT1C1	54.7707	195.811	114.152	99.7725	87.5613	675.863	78.2462	142.462	52.2189	89.4193	86.5583	83.9733	173.677	356.302
C1orf101	7.42653	4.58931	4.46405	3.69528	1.13716	4.66112	5.64663	6.31161	0.01	2.51885	1.40745	16.2529	2.1892	2.39129
C1orf105	0.01	0.01	0.01	0.01	0.01	0.01	0.01	0.01	0.01	0.01	0.01	0.01	0.01	0.01
C1orf106	0.01	0.01	0.01	0.01	0.01	0.01	0.01	0.01	0.01	0.01	0.01	0.01	0.01	0.01
C1orf109	16.7097	26.0061	57.395	29.5622	31.8405	37.289	46.383	27.0498	45.868	23.9291	35.89	46.0499	19.7028	66.9561
C1orf110	0.01	0.01	0.01	1.84764	0.01	0.01	0.01	0.01	0.01	1.25943	0.01	0.01	0.01	0.01
C1orf111	0.01	0.01	0.01	0.01	0.01	0.01	0.01	0.01	0.01	0.01	0.01	0.01	0.01	0.01
C1orf115	11.1398	10.7084	6.37722	7.39056	3.41148	71.4706	3.22665	5.40995	7.76227	6.29714	2.8149	4.06322	13.1352	3.58693
C1orf116	0.01	0.01	0.01	0.01	0.01	0.01	0.01	0.01	0.01	0.01	0.01	0.01	0.01	0.01
C1orf122	317.484	390.091	444.492	443.434	172.848	243.932	416.237	249.759	377.529	346.343	391.975	438.828	237.893	249.89
C1orf123	329.552	354.907	729.554	356.594	256.998	556.227	321.455	280.416	246.276	415.611	265.305	322.349	418.867	245.107
C1orf131	27.8495	12.2382	38.901	24.0193	23.8804	35.7353	20.1665	28.8531	28.2264	41.5611	24.6304	18.9617	33.5678	40.6519
C1orf132	8.35485	6.11908	6.37722	0.01	0.01	6.21483	6.04996	0.01	0.01	0.01	1.40745	0.01	4.37841	1.19564
C1orf145	0.01	1.52977	1.91317	3.69528	0.01	3.10742	0.01	0.01	3.52831	0.01	2.11118	0.01	2.1892	0.01
C1orf158	0.01	0.01	0.01	1.84764	1.13716	0.01	0.01	0.01	0.01	0.01	0.01	0.01	0.01	0.01
C1orf159	154.101	102.495	110.326	216.174	127.362	133.619	144.392	164.102	814.333	230.475	186.487	178.782	86.1086	149.456
C1orf162	0.01	0.01	0.01	0.01	0.01	0.01	0.01	0.01	0.01	0.01	0.01	0.01	0.01	0.01
C1orf167	0.01	0.01	0.01	3.69528	5.6858	0.01	0.01	0.01	0.01	0.01	0.703726	0.01	0.01	0.01
C1orf168	0.01	0.01	0.01	0.01	0.01	1.55371	0.01	0.01	0.01	0.01	0.01	0.01	0.01	0.01
C1orf170	0.01	0.01	0.01	0.01	0.01	0.01	0.01	0.01	0.01	0.01	0.01	0.01	0.01	0.01
C1orf172	0.928316	0.01	0.01	0.01	0.01	0.01	0.01	0.01	1.41132	0.01	0.01	0.01	0.01	0.01
C1orf173	0.01	0.01	0.01	0.01	0.01	0.01	0.01	0.01	0.01	0.01	0.01	0.01	0.01	0.01
C1orf185	0.01	0.01	0.01	0.01	0.01	0.01	0.01	0.01	0.01	0.01	0.01	0.01	0.01	0.01
C1orf189	0.01	0.01	0.01	0.01	0.01	0.01	0.01	0.01	0.01	0.01	0.01	0.01	0.01	0.01
C1orf194	0.01	1.52977	0.01	0.01	0.01	0.01	0.806661	0.01	0.01	0.01	0.01	0.01	0.01	0.01
C1orf196	0.01	1.52977	0.637722	0.01	6.82296	0.01	1.61332	0.01	0.705661	0.01	4.22236	0.01	0.01	1.19564
C1orf198	29.7061	4.58931	77.802	25.867	5.6858	23.3056	18.1499	11.7216	16.2302	31.4857	1.40745	17.6073	174.406	5.97822
C1orf204	0.01	6.11908	7.65266	0.01	3.41148	0.01	2.82332	3.60663	0.01	0.01	2.8149	10.8353	1.45947	9.56516
C1orf21	25.0645	27.5359	51.0177	25.867	37.5263	62.1483	18.1499	23.4431	4.93963	13.8537	14.0745	23.0249	39.4056	21.5216
C1orf210	0.01	0.01	0.01	0.01	0.01	0.01	0.01	0.01	0.01	0.01	0.01	0.01	0.01	0.01
C1orf213	7.42653	41.3038	14.0299	11.0858	18.1946	9.32225	14.9232	0.901658	0.01	3.77828	9.14844	17.6073	3.64867	16.739
C1orf216	6.49821	7.64885	25.5089	18.4764	12.5088	10.876	17.3432	11.7216	4.23397	12.5943	21.1118	16.2529	8.75681	13.1521
C1orf228	0.928316	7.64885	5.10177	7.39056	3.41148	3.10742	2.41998	1.80332	8.46793	3.77828	1.40745	4.06322	2.1892	9.56516
C1orf27	75.1936	62.7206	28.6975	62.8198	72.7782	51.2724	58.483	62.2144	20.4642	44.08	66.1503	59.5939	32.838	78.9126
C1orf35	115.111	116.262	184.302	109.011	86.4241	87.0076	96.396	62.2144	256.861	76.8251	116.115	136.795	41.5948	69.3474
C1orf43	660.961	818.427	990.382	1084.56	716.411	1375.03	802.225	873.707	1207.39	866.486	669.947	801.809	1178.52	1316.4
C1orf53	0.01	0.01	1.27544	0.01	0.01	0.01	0.01	0.01	0.01	0.01	0.01	0.01	0.01	0.01
C1orf54	22.2796	74.9587	76.5266	70.2103	20.4689	12.4297	41.9464	14.4265	33.1661	20.1508	30.2602	31.1514	81.7302	33.4781
C1orf56	129.964	374.794	325.238	360.29	121.676	306.08	113.739	89.2642	32.4604	173.801	154.82	204.516	188.271	197.281
C1orf61	0.01	0.01	0.01	0.01	0.01	1.55371	0.806661	0.01	0.01	0.01	0.01	0.01	0.01	0.01
C1orf63	26.9212	33.6549	99.4846	73.9056	23.8804	55.9335	52.433	33.3614	9.1736	81.8628	19.7043	24.3793	41.5948	38.2606
C1orf85	937.6	1242.17	1601.96	2318.79	813.069	1628.29	881.278	1432.74	2221.42	2923.13	1673.46	2158.93	1123.06	687.496
C1orf86	135.534	107.084	340.543	94.2296	181.946	122.743	167.382	139.757	23.2868	144.834	173.117	128.669	80.2708	32.2824
C1orf87	0.01	0.01	0.01	1.84764	0.01	0.01	0.01	1.80332	0.01	0.01	0.01	0.01	0.01	4.78258
C1orf94	0.01	0.01	0.01	0.01	0.01	0.01	0.01	0.01	0.01	0.01	0.01	0.01	0.01	0.01
C1orf95	0.01	0.01	0.01	0.01	0.01	0.01	0.01	0.01	0.01	0.01	0.01	0.01	0.01	0.01
C1QA	0.01	0.01	0.01	0.01	0.01	0.01	0.01	0.01	0.01	0.01	0.01	0.01	0.01	0.01
C1QB	0.01	0.01	0.01	0.01	0.01	0.01	0.01	0.01	0.01	0.01	0.01	0.01	0.01	0.01
C1QC	0.01	0.01	0.01	0.01	0.01	0.01	0.01	0.01	0.01	0.01	0.01	0.01	0.01	0.01
C1QL1	14.8531	47.4229	58.6704	7.39056	9.09728	15.5371	7.66328	12.6232	1.41132	17.632	31.6677	21.6705	2.91894	16.739
C1QL2	0.01	0.01	0.01	0.01	0.01	0.01	0.01	0.01	0.01	0.01	0.01	1.35441	0.01	0.01
C1QL3	0.01	0.01	0.01	0.01	0.01	0.01	0.403331	0.01	0.01	0.01	0.01	0.01	0.01	0.01
C1QTNF1	354.617	576.723	938.726	715.037	362.754	711.598	399.701	329.105	201.113	246.848	651.65	616.255	478.706	503.366
C1QTNF2	61.2689	22.9465	25.5089	18.4764	23.8804	27.9667	38.3164	61.3128	35.9887	12.5943	112.596	55.5307	45.2435	75.3256
C1QTNF3	0.01	0.01	0.01	0.01	1.13716	0.01	0.01	0.01	0.01	0.01	0.703726	0.01	0.01	0.01
C1QTNF4	0.01	0.01	1.27544	0.01	0.01	0.01	0.01	1.80332	0.01	0.01	0.01	0.01	0.01	0.01
C1QTNF5	139.247	917.862	991.657	1090.11	63.6809	724.028	159.719	179.43	493.257	478.582	337.085	490.295	227.677	69.3474
C1QTNF6	21.3513	88.7266	51.0177	55.4292	42.0749	12.4297	27.4265	26.1481	55.0416	46.5988	38.0012	47.4043	34.2975	13.1521
C1QTNF7	4.64158	0.01	0.01	0.01	1.13716	3.10742	0.01	0.01	0.705661	0.01	0.01	0.01	7.29734	0.01
C1QTNF9B-AS1	36.2043	22.9465	41.4519	25.867	26.1547	35.7353	33.8798	45.0829	13.4076	30.2263	37.2975	98.8717	35.0272	27.4998
C1R	1551.22	6451.04	6281.56	6616.4	2451.72	6182.2	2144.51	2952.03	1710.52	1317.36	2232.92	3593.24	2823.34	5199.86
C1RL	18.5663	48.9526	47.8291	90.5343	27.2918	32.6279	25.4098	25.2464	1.41132	39.0423	16.1857	25.7337	33.5678	49.0214
C1S	8064.28	52520.1	18354.9	17118.4	10859.9	41364.4	11031.1	16733	8686.69	5545.26	11958.4	19382.9	24684.7	29336.3
C2	25.9929	125.441	61.859	73.9056	18.1946	180.23	95.186	136.15	51.5133	27.7074	37.2975	368.399	80.2708	25.1085
C20orf112	11.1398	0.01	3.82633	16.6288	7.96012	3.10742	7.66328	9.01658	7.76227	57.9337	7.03726	2.70881	22.6218	2.39129
C20orf144	0.01	0.01	0.01	0.01	0.01	0.01	0.01	0.01	0.01	1.25943	0.01	0.01	0.01	0.01
C20orf166-AS1	0.01	0.01	0.01	0.01	0.01	0.01	0.01	0.01	0.01	0.01	0.01	0.01	0.01	0.01
C20orf194	85.4051	94.8457	73.338	79.4485	63.6809	46.6112	88.7328	103.691	16.2302	76.8251	72.4838	128.669	121.136	64.5648
C20orf195	0.928316	1.52977	0.01	0.01	4.54864	0.01	0.01	1.80332	0.01	0.01	0.703726	0.01	0.01	0.01
C20orf196	14.8531	42.8336	27.422	40.6481	22.7432	20.1982	20.5699	15.3282	29.6378	17.632	26.7416	23.0249	20.4326	23.9129
C20orf24	140.176	142.269	268.481	454.519	329.776	201.982	342.024	278.612	1208.8	405.536	287.824	280.362	173.677	198.477
C20orf26	0.01	0.01	0.01	0.01	1.13716	0.01	0.01	0.01	0.01	0.01	0.703726	0.01	0.01	0.01
C20orf27	795.567	292.186	530.584	327.032	1039.36	248.593	917.577	1117.15	978.752	751.878	1719.2	996.844	189.731	520.105
C20orf85	0.01	0.01	0.01	0.01	0.01	0.01	0.01	0.01	0.01	0.01	0.01	0.01	0.01	0.01
C20orf96	82.6202	85.6671	11.479	11.0858	26.1547	29.5204	24.1998	39.673	24.6981	21.4103	35.1863	31.1514	19.7028	19.1303
C21orf119	8.35485	27.5359	34.437	46.191	9.09728	32.6279	14.9232	11.7216	25.4038	26.448	11.9633	16.2529	15.3244	15.5434
C21orf128	0.01	0.01	0.01	0.01	0.01	0.01	0.01	0.01	0.01	0.01	0.01	0.01	0.01	0.01
C21orf2	113.255	42.8336	70.1494	96.0773	40.9377	45.0575	115.756	51.3945	40.9284	98.2353	32.3714	73.138	103.622	75.3256
C21orf33	102.115	91.7862	153.053	234.65	119.402	133.619	154.879	117.216	272.385	195.211	126.671	173.364	43.7841	120.76
C21orf37	0.01	0.01	0.01	0.01	0.01	0.01	0.01	0.01	0.01	0.01	0.01	0.01	0.01	0.01
C21orf58	25.0645	10.7084	3.18861	5.54292	27.2918	6.21483	16.5366	16.2299	38.1057	17.632	19.7043	29.797	5.83787	25.1085
C21orf59	935.743	953.047	897.912	1158.47	821.029	1291.13	899.831	917.888	2359.73	717.874	1298.37	938.604	902.681	1080.86
C21orf62	0.01	0.01	0.01	0.01	0.01	0.01	0.01	0.01	0.01	0.01	0.01	0.01	0.01	0.01
C21orf88	0.01	0.01	0.01	1.84764	0.01	0.01	0.01	0.01	0.705661	0.01	0.01	0.01	0.01	0.01
C21orf90	0.928316	0.01	0.01	0.01	0.01	0.01	0.01	0.01	0.01	0.01	0.703726	0.01	0.01	0.01
C21orf91	77.9786	35.1847	105.224	166.288	85.287	166.247	75.0195	65.8211	68.4491	224.178	39.4087	75.8468	202.136	68.1517
C22orf26	0.928316	4.58931	7.01494	7.39056	5.6858	3.10742	6.45329	4.50829	35.9887	1.25943	1.40745	6.77204	5.10814	1.19564
C22orf34	0.01	0.01	0.01	0.01	0.01	0.01	0.403331	0.01	0.01	0.01	0.01	1.35441	0.01	0.01
C22orf42	0.01	0.01	0.01	0.01	0.01	0.01	0.01	0.01	0.01	0.01	0.01	0.01	0.01	0.01
C2CD2	22.2796	24.4763	30.6106	9.2382	11.3716	40.3964	12.5033	11.7216	2.11698	23.9291	14.7782	5.41763	13.1352	7.17387
C2CD2L	68.6954	36.7145	57.395	42.4957	38.6634	62.1483	67.3562	45.9846	163.008	42.8205	84.4471	65.0116	40.1354	41.8476
C2CD3	684.169	174.394	59.9458	1537.24	5686.94	7867.98	1887.99	654.604	265.329	3313.55	168.191	1911.07	117.487	1171.73
C2CD4C	0.01	0.01	0.01	0.01	0.01	0.01	0.01	1.80332	0.01	0.01	0.01	0.01	0.01	0.01
C2CD5	8.35485	9.17862	3.18861	11.0858	13.6459	3.10742	12.0999	14.4265	5.64529	8.81599	8.44471	6.77204	8.75681	27.4998
C2orf40	4.64158	0.01	1.27544	0.01	0.01	0.01	3.62998	0.01	0.01	0.01	0.01	9.48085	5.83787	0.01
C2orf42	19.4946	29.0656	32.5238	44.3434	13.6459	17.0908	23.7965	25.2464	54.3359	42.8205	30.964	52.8219	23.3515	21.5216
C2orf43	52.914	44.3633	26.1466	48.0386	55.7208	21.7519	42.7531	72.1327	35.2831	50.3771	78.1136	79.91	28.4596	81.3038
C2orf44	13.9247	13.7679	8.29038	11.0858	5.6858	9.32225	10.0833	12.6232	10.5849	5.03771	11.9633	14.8985	8.75681	14.3477
C2orf47	255.287	224.876	403.04	511.796	296.799	393.088	289.995	251.563	662.616	301.003	218.155	266.818	384.57	428.041
C2orf53	0.01	0.01	0.01	0.01	0.01	0.01	0.01	0.01	0.01	0.01	0.01	0.01	0.01	0.01
C2orf54	0.01	0.01	0.01	0.01	0.01	0.01	0.01	0.01	0.01	0.01	0.01	0.01	0.01	0.01
C2orf57	0.01	0.01	0.01	0.01	0.01	0.01	0.01	0.01	0.01	0.01	0.01	0.01	0.01	0.01
C2orf61	0.01	0.01	0.01	0.01	0.01	0.01	0.01	0.01	0.01	0.01	0.01	0.01	0.01	0.01
C2orf68	180.093	198.87	267.205	68.3627	217.197	133.619	169.399	127.134	122.785	117.127	95.7068	104.289	182.434	82.4995
C2orf69	48.2725	35.1847	57.395	16.6288	46.6235	41.9501	36.2998	91.9692	4.23397	39.0423	42.2236	20.3161	51.0814	21.5216
C2orf71	0.01	0.01	0.01	0.01	0.01	0.01	0.01	0.01	0.01	0.01	0.01	0.01	0.01	0.01
C2orf72	0.01	0.01	0.637722	1.84764	2.27432	0.01	0.403331	0.01	0.01	1.25943	0.01	0.01	0.01	0.01
C2orf76	56.6273	71.8992	66.9608	103.468	65.9553	147.602	82.6828	65.8211	243.453	56.6742	45.0385	81.2644	131.352	131.521
C2orf80	0.01	0.01	0.01	0.01	0.01	0.01	0.01	0.01	0.01	0.01	0.01	0.01	0.01	0.01
C2orf81	11.1398	3.05954	10.2035	7.39056	10.2344	9.32225	22.1832	12.6232	19.0529	15.1131	15.482	17.6073	1.45947	10.7608
C2orf82	0.01	0.01	0.01	0.01	0.01	0.01	0.01	0.01	0.01	0.01	0.01	0.01	0.01	0.01
C2orf88	0.928316	1.52977	4.46405	0.01	0.01	1.55371	3.62998	4.50829	0.01	0.01	2.11118	2.70881	1.45947	1.19564
C3	854.979	5328.19	2218	1585.27	2540.41	2605.57	1983.58	1762.74	115.728	156.169	605.908	4791.89	4568.87	7022.02
C3AR1	0.928316	0.01	0.01	0.01	1.13716	0.01	0.01	2.70498	12.7019	3.77828	2.8149	0.01	0.01	0.01
C3orf14	8.35485	4.58931	1.27544	7.39056	22.7432	6.21483	16.9399	19.8365	33.8717	3.77828	21.1118	24.3793	4.37841	72.9343
C3orf17	206.086	160.626	96.296	214.326	143.282	152.263	193.195	199.267	173.593	149.872	238.563	165.238	256.866	217.607
C3orf18	56.6273	36.7145	58.6704	73.9056	57.9951	38.8427	61.3063	48.6896	70.5661	73.0468	80.2248	73.138	70.0545	47.8258
C3orf20	0.01	0.01	0.01	0.01	0.01	0.01	0.01	0.01	0.01	0.01	0.01	0.01	0.01	0.01
C3orf22	0.01	0.01	0.01	0.01	0.01	0.01	0.01	0.01	0.01	0.01	0.01	0.01	0.01	0.01
C3orf30	0.01	0.01	0.01	0.01	0.01	0.01	0.01	0.01	0.01	0.01	0.01	0.01	0.01	0.01
C3orf37	20.423	22.9465	12.1167	22.1717	9.09728	23.3056	13.3099	12.6232	11.2906	16.3726	14.7782	17.6073	8.02708	17.9347
C3orf38	21.3513	19.887	25.5089	22.1717	17.0574	31.0742	27.8298	40.5746	33.8717	32.7451	30.964	35.2146	48.1625	49.0214
C3orf49	0.01	0.01	0.01	0.01	0.01	0.01	0.01	0.01	0.01	0.01	0.01	0.01	0.01	0.01
C3orf52	18.5663	9.17862	12.7544	81.2961	10.2344	15.5371	16.5366	8.11493	7.76227	20.1508	17.5932	17.6073	13.1352	32.2824
C3orf55	24.1362	61.1908	151.778	75.7532	62.5438	183.338	117.369	49.5912	43.0453	39.0423	100.633	150.339	199.217	82.4995
C3orf58	54.7707	237.114	114.79	234.65	201.277	318.51	87.5228	115.412	14.1132	124.683	102.744	60.9483	155.433	141.086
C3orf62	0.01	0.01	1.27544	5.54292	1.13716	0.01	0.01	0.01	1.41132	2.51885	0.01	0.01	0.01	0.01
C3orf67	7.42653	6.11908	12.7544	11.0858	17.0574	12.4297	6.85662	4.50829	9.1736	11.3348	14.7782	6.77204	2.91894	11.9564
C3orf70	0.928316	0.01	1.27544	0.01	1.13716	0.01	1.20999	2.70498	0.01	0.01	1.40745	0.01	0.01	0.01
C3orf72	0.01	0.01	0.01	0.01	0.01	0.01	0.01	0.01	0.01	0.01	0.01	0.01	0.729734	0.01
C3orf80	1.85663	0.01	1.27544	0.01	3.41148	4.66112	0.806661	0.901658	0.01	0.01	0.01	1.35441	0.01	0.01
C3P1	0.01	0.01	0.01	0.01	0.01	0.01	0.01	0.01	0.01	0.01	0.01	0.01	0.01	0.01
C4BPA	0.01	1.52977	1.27544	0.01	6.82296	3.10742	0.01	0.01	0.01	0.01	0.01	5.41763	0.01	0.01
C4BPB	0.01	0.01	0.01	0.01	0.01	0.01	0.01	0.01	0.01	0.01	0.01	0.01	0.01	0.01
C4orf17	0.01	0.01	0.01	0.01	0.01	0.01	0.01	0.01	0.01	0.01	0.01	0.01	0.01	0.01
C4orf21	11.1398	0.01	2.55089	3.69528	28.429	3.10742	13.7132	12.6232	20.4642	6.29714	12.6671	12.1897	2.1892	40.6519
C4orf27	110.47	94.8457	80.3529	48.0386	171.711	88.5613	98.0094	106.396	208.876	80.6034	130.189	90.7453	93.406	131.521
C4orf29	38.061	47.4229	44.0028	20.324	45.4864	80.7928	37.1064	46.8862	35.2831	25.1885	25.3341	39.2778	39.4056	52.6084
C4orf3	380.61	852.082	888.346	1463.33	1007.52	873.184	840.945	972.89	1555.28	1086.89	716.393	758.468	955.952	1361.84
C4orf32	161.527	56.6015	93.1074	35.1052	78.464	35.7353	88.7328	54.0995	149.6	37.7828	53.4832	28.4426	70.7842	21.5216
C4orf33	14.8531	12.2382	5.10177	3.69528	15.9202	13.9834	10.8899	6.31161	8.46793	5.03771	7.03726	6.77204	13.1352	10.7608
C4orf36	4.64158	3.05954	3.82633	14.7811	3.41148	4.66112	4.43664	11.7216	0.01	3.77828	0.703726	9.48085	10.946	10.7608
C4orf40	0.01	0.01	0.01	0.01	0.01	0.01	0.01	0.01	0.01	0.01	0.01	0.01	0.01	0.01
C4orf45	0.01	0.01	0.01	0.01	0.01	0.01	0.01	0.01	0.01	0.01	0.01	0.01	0.01	0.01
C4orf46	13.9247	6.11908	54.8441	35.1052	118.265	32.6279	72.1962	99.1824	163.008	27.7074	26.7416	16.2529	42.3246	132.717
C4orf48	113.255	114.733	161.981	42.4957	110.304	108.76	129.066	86.5592	69.8605	93.1976	203.377	100.226	80.2708	28.6955
C5	0.01	7.64885	2.55089	3.69528	5.6858	0.01	1.61332	3.60663	8.46793	2.51885	0.703726	2.70881	0.729734	2.39129
C5AR1	0.01	0.01	0.01	0.01	0.01	0.01	0.403331	0.01	0.01	0.01	0.01	0.01	0.01	0.01
C5AR2	0.01	0.01	0.01	1.84764	0.01	0.01	0.01	0.01	0.01	0.01	0.01	0.01	0.01	0.01
C5orf15	1539.15	2280.89	2369.77	1980.67	2020.73	3979.05	1652.45	1707.74	1162.93	1613.33	1543.98	1640.19	5744.47	2321.94
C5orf22	12.0681	10.7084	10.2035	9.2382	12.5088	7.76854	11.2933	15.3282	10.5849	8.81599	6.33354	9.48085	38.6759	2.39129
C5orf24	26.9212	39.774	47.1914	79.4485	97.7957	43.5038	51.223	55.0012	15.5245	52.896	76.7061	56.8851	48.1625	100.434
C5orf28	85.4051	35.1847	25.5089	31.4099	84.1498	82.3465	69.7762	66.7227	105.144	45.3394	28.8528	67.7204	105.082	92.0646
C5orf30	129.964	39.774	121.805	48.0386	164.888	73.0243	131.486	50.4929	302.729	190.174	53.4832	54.1763	191.19	106.412
C5orf34	61.2689	30.5954	7.65266	7.39056	43.2121	17.0908	44.3664	58.6078	131.959	13.8537	35.1863	46.0499	21.892	82.4995
C5orf38	0.01	38.2442	44.0028	86.8391	34.1148	80.7928	36.2998	54.0995	56.4529	88.1599	54.1869	78.5556	37.2164	75.3256
C5orf45	51.0574	44.3633	54.2063	42.4957	55.7208	66.8094	69.7762	59.5095	40.2227	45.3394	75.2987	46.0499	51.0814	59.7822
C5orf47	0.01	0.01	0.01	0.01	0.01	0.01	0.01	0.01	0.01	0.01	0.01	0.01	0.01	0.01
C5orf49	0.01	0.01	0.01	0.01	0.01	0.01	0.01	0.01	0.01	0.01	0.01	0.01	0.01	0.01
C5orf51	339.764	234.055	183.026	46.191	316.13	146.049	218.202	319.187	218.049	122.164	323.01	247.857	283.137	131.521
C5orf52	0.01	1.52977	0.01	0.01	2.27432	0.01	0.01	0.01	0.01	1.25943	2.11118	0.01	0.01	0.01
C5orf54	34.3477	19.887	15.3053	9.2382	20.4689	15.5371	34.6864	23.4431	17.6415	13.8537	11.2596	31.1514	5.10814	52.6084
C5orf55	2.78495	3.05954	6.37722	1.84764	1.13716	1.55371	0.01	0.901658	4.93963	1.25943	4.92608	1.35441	0.729734	1.19564
C5orf58	0.01	0.01	0.01	0.01	0.01	0.01	0.01	0.01	9.1736	0.01	0.01	0.01	0.01	0.01
C5orf64	0.01	0.01	0.01	0.01	0.01	0.01	0.01	0.01	0.01	0.01	0.01	0.01	0.01	0.01
C6	0.01	0.01	0.637722	0.01	0.01	1.55371	0.403331	0.01	0.01	0.01	0.01	0.01	3.64867	0.01
C6orf1	1181.75	1029.54	1938.67	844.371	818.755	1028.55	1074.88	1288.47	2142.39	916.863	1726.24	1749.89	539.274	769.995
C6orf10	0.01	0.01	0.01	0.01	0.01	0.01	0.01	0.01	0.01	0.01	0.01	0.01	0.01	0.01
C6orf106	25.0645	21.4168	14.0299	79.4485	30.7033	41.9501	30.6531	46.8862	219.461	50.3771	22.5192	25.7337	57.649	64.5648
C6orf120	59.4122	53.5419	107.137	84.9914	113.716	80.7928	60.4996	64.9194	49.3963	61.7119	81.6322	90.7453	54.0003	82.4995
C6orf123	0.01	0.01	0.01	0.01	0.01	0.01	0.01	0.01	0.01	0.01	0.01	0.01	0.01	0.01
C6orf132	8.35485	0.01	0.637722	3.69528	6.82296	1.55371	0.403331	0.01	0.705661	3.77828	0.703726	6.77204	2.1892	1.19564
C6orf136	96.5449	123.911	139.661	48.0386	48.8979	121.189	85.1028	85.6576	33.8717	127.202	89.3732	111.061	90.487	77.7169
C6orf141	0.01	0.01	0.01	0.01	0.01	0.01	0.01	0.01	0.01	0.01	0.01	0.01	0.01	0.01
C6orf201	0.01	0.01	0.01	0.01	0.01	0.01	0.01	0.01	0.01	0.01	0.01	0.01	0.01	0.01
C6orf203	47.3441	44.3633	60.5836	92.382	50.035	54.3798	62.9196	71.231	104.438	85.6411	74.595	50.1131	49.6219	68.1517
C6orf223	0.01	0.01	0.01	1.84764	0.01	0.01	0.01	0.01	0.01	0.01	0.01	0.01	0.01	0.01
C6orf48	202.373	319.722	357.124	467.453	100.07	366.675	182.709	225.415	41.634	161.207	99.9291	184.199	188.271	185.325
C6orf62	162.455	117.792	165.808	186.612	243.352	256.362	183.112	163.2	133.37	212.843	138.634	162.529	279.488	154.238
C6orf89	837.341	994.35	831.589	877.629	816.481	1410.77	698.972	803.378	1030.97	709.058	843.064	724.608	1629.5	697.061
C6orf99	0.01	0.01	0.01	0.01	0.01	3.10742	0.403331	0.01	0.01	2.51885	0.01	0.01	0.729734	0.01
C7	0.928316	0.01	0.637722	3.69528	9.09728	3.10742	68.5662	9.01658	16.2302	0.01	91.4844	234.312	93.406	9.56516
C7orf10	8.35485	38.2442	12.7544	24.0193	6.82296	29.5204	16.1332	20.7381	4.93963	6.29714	7.74099	13.5441	22.6218	4.78258
C7orf26	254.359	197.34	641.548	120.097	159.202	380.658	133.906	133.445	16.9359	138.537	129.486	71.7836	143.758	27.4998
C7orf31	7.42653	3.05954	8.9281	7.39056	7.96012	7.76854	1.20999	8.11493	0.705661	3.77828	4.92608	4.06322	5.83787	3.58693
C7orf34	0.01	0.01	0.01	0.01	0.01	0.01	0.01	0.01	0.01	0.01	0.01	0.01	0.01	0.01
C7orf41	0.928316	0.01	1.91317	5.54292	2.27432	0.01	0.806661	1.80332	0.01	0.01	0.703726	1.35441	3.64867	5.97822
C7orf49	42.7026	41.3038	36.3501	55.4292	45.4864	41.9501	50.013	42.3779	41.634	50.3771	35.89	46.0499	36.4867	75.3256
C7orf50	822.488	365.615	523.57	511.796	526.505	253.254	669.932	417.468	801.631	809.812	866.287	461.853	309.407	258.259
C7orf55	1.85663	3.05954	0.637722	11.0858	1.13716	0.01	0.01	1.80332	7.76227	2.51885	0.703726	0.01	2.91894	1.19564
C7orf57	0.01	0.01	0.01	0.01	0.01	0.01	0.01	1.80332	0.01	0.01	0.01	0.01	0.01	0.01
C7orf60	51.9857	62.7206	30.6106	25.867	93.2471	29.5204	48.803	47.7879	33.1661	54.1554	48.5571	58.2395	99.2439	109.999
C7orf61	0.01	0.01	0.01	0.01	1.13716	0.01	0.01	0.01	0.01	0.01	0.01	0.01	0.01	0.01
C7orf62	0.01	0.01	0.01	0.01	0.01	0.01	0.01	0.01	0.01	0.01	0.01	0.01	0.01	0.01
C7orf63	12.0681	29.0656	21.0448	25.867	9.09728	26.413	5.64663	3.60663	14.8189	6.29714	6.33354	13.5441	33.5678	8.36951
C7orf69	66.8388	30.5954	42.0896	72.0579	0.01	3.10742	15.7299	10.8199	9.1736	21.4103	0.703726	8.12644	259.056	0.01
C8A	0.01	0.01	0.01	0.01	0.01	0.01	0.01	0.01	0.01	0.01	0.01	0.01	0.01	0.01
C8G	0.01	0.01	0.01	0.01	0.01	0.01	0.01	0.01	0.01	0.01	0.01	0.01	0.01	0.01
C8orf12	0.01	0.01	0.01	0.01	0.01	0.01	0.01	0.01	0.01	0.01	0.01	0.01	0.01	0.01
C8orf22	0.928316	0.01	0.01	0.01	0.01	0.01	0.01	0.01	0.01	0.01	0.01	0.01	0.01	0.01
C8orf31	47.3441	41.3038	14.6676	60.9721	45.4864	57.4872	54.0463	33.3614	35.2831	40.3017	61.2242	31.1514	53.2706	22.7172
C8orf33	320.269	142.269	411.331	258.67	390.046	354.245	283.945	281.317	387.408	217.881	351.159	390.069	255.407	216.412
C8orf34	10.2115	27.5359	19.7694	24.0193	14.7831	6.21483	22.1832	2.70498	42.3397	13.8537	16.1857	8.12644	202.136	0.01
C8orf37	5.5699	4.58931	7.01494	14.7811	13.6459	7.76854	9.27661	7.21327	0.01	3.77828	4.22236	2.70881	16.0542	9.56516
C8orf4	65.9105	61.1908	4.46405	11.0858	2.27432	138.28	30.6531	23.4431	3.52831	5.03771	20.4081	14.8985	73.7032	3.58693
C8orf46	12.9964	22.9465	23.5957	46.191	37.5263	15.5371	18.5532	10.8199	10.5849	23.9291	4.22236	21.6705	32.1083	46.6301
C8orf47	0.01	1.52977	0.01	0.01	0.01	0.01	0.01	0.01	0.01	0.01	0.01	0.01	0.01	0.01
C8orf56	0.01	1.52977	1.27544	5.54292	1.13716	0.01	3.22665	1.80332	0.01	0.01	0.01	0.01	0.729734	2.39129
C8orf58	21.3513	4.58931	37.6256	16.6288	62.5438	15.5371	29.0398	29.7547	11.9962	25.1885	36.5938	20.3161	18.2434	8.36951
C8orf74	0.01	0.01	0.01	0.01	0.01	0.01	0.01	0.01	0.01	0.01	0.01	0.01	0.01	0.01
C8orf82	172.667	159.096	251.262	216.174	260.41	99.4373	223.849	144.265	306.257	338.786	211.822	277.654	120.406	159.021
C9	0.01	0.01	0.01	0.01	0.01	0.01	0.01	0.01	0.01	0.01	0.01	0.01	0.01	0.01
C9orf116	2.78495	12.2382	1.91317	7.39056	5.6858	1.55371	10.0833	6.31161	14.8189	10.0754	11.2596	16.2529	6.56761	2.39129
C9orf117	0.01	0.01	0.01	0.01	0.01	0.01	0.01	0.01	0.705661	0.01	0.01	0.01	0.01	0.01
C9orf123	311.914	677.688	392.199	809.266	221.746	414.84	742.532	390.418	760.703	910.566	285.713	380.588	558.247	587.062
C9orf129	0.01	0.01	0.01	0.01	0.01	0.01	0.01	0.01	0.01	0.01	0.01	0.01	0.01	1.19564
C9orf135	0.01	0.01	0.01	0.01	0.01	0.01	0.403331	0.01	0.01	0.01	0.01	0.01	0.01	0.01
C9orf139	0.01	0.01	0.01	0.01	0.01	0.01	0.01	0.01	0.01	1.25943	0.01	0.01	0.01	0.01
C9orf142	6.49821	9.17862	14.0299	0.01	25.0175	10.876	17.7466	11.7216	1.41132	7.55656	14.7782	10.8353	6.56761	4.78258
C9orf152	0.01	0.01	0.01	0.01	0.01	0.01	0.01	0.01	0.01	0.01	0.01	0.01	0.01	0.01
C9orf153	0.01	0.01	0.01	0.01	0.01	0.01	0.01	0.01	0.01	0.01	0.01	0.01	0.01	0.01
C9orf156	24.1362	4.58931	24.8711	81.2961	59.1323	77.6854	31.8631	30.6564	26.8151	41.5611	45.0385	44.6954	86.8384	47.8258
C9orf16	412.172	448.223	459.797	424.957	159.202	368.229	455.36	323.695	671.789	843.816	358.9	633.863	367.056	419.671
C9orf169	0.01	0.01	0.01	0.01	0.01	0.01	0.403331	0.01	0.01	0.01	0.01	0.01	0.01	0.01
C9orf171	0.01	0.01	0.01	0.01	0.01	0.01	0.01	0.01	0.01	0.01	0.01	0.01	0.01	0.01
C9orf173	0.01	0.01	0.01	0.01	0.01	0.01	0.01	0.01	0.01	0.01	0.01	0.01	0.01	0.01
C9orf24	0.01	0.01	0.01	0.01	1.13716	0.01	0.403331	0.01	0.01	0.01	0.01	0.01	0.01	0.01
C9orf3	85.4051	58.1312	102.673	94.2296	62.5438	108.76	86.3128	63.1161	117.845	130.98	38.0012	79.91	178.785	51.4127
C9orf37	29.7061	36.7145	47.1914	29.5622	26.1547	57.4872	43.5597	28.8531	44.4567	45.3394	37.2975	67.7204	36.4867	27.4998
C9orf40	12.0681	19.887	43.3651	18.4764	14.7831	20.1982	17.7466	18.9348	21.8755	21.4103	19.7043	27.0881	10.2163	21.5216
C9orf41	56.6273	88.7266	100.76	92.382	168.3	97.8836	120.193	93.7725	110.083	83.1222	146.375	123.251	68.595	96.8472
C9orf43	2.78495	3.05954	5.10177	1.84764	4.54864	3.10742	6.04996	6.31161	6.35095	7.55656	0.703726	5.41763	7.29734	3.58693
C9orf57	0.01	0.01	0.01	0.01	0.01	0.01	0.01	0.01	0.01	0.01	0.01	0.01	0.01	0.01
C9orf64	355.545	357.966	395.387	273.451	506.036	716.259	224.655	245.251	164.419	137.278	263.194	279.008	407.192	257.064
C9orf69	172.667	117.792	296.541	256.822	183.083	104.098	231.512	175.823	209.581	183.876	193.525	211.288	104.352	136.303
C9orf72	0.01	1.52977	1.27544	0.01	2.27432	6.21483	2.01665	1.80332	6.35095	0.01	0.01	0.01	0.01	0.01
C9orf78	358.33	154.507	225.753	123.792	213.786	309.188	170.609	183.938	170.77	142.315	317.38	223.477	282.407	133.912
C9orf84	0.01	0.01	0.01	0.01	0.01	0.01	0.01	0.01	0.01	0.01	0.01	0.01	0.01	0.01
C9orf85	99.3299	87.1969	95.6583	84.9914	110.304	150.71	118.983	136.15	48.6906	102.014	151.301	136.795	159.082	172.173
C9orf89	21.3513	19.887	32.5238	7.39056	12.5088	23.3056	18.1499	18.0332	19.7585	20.1508	21.8155	16.2529	9.48654	5.97822
C9orf9	0.01	6.11908	8.29038	9.2382	7.96012	12.4297	2.82332	3.60663	2.11698	8.81599	1.40745	6.77204	3.64867	2.39129
C9orf91	66.8388	21.4168	40.1765	7.39056	17.0574	37.289	27.0232	29.7547	17.6415	8.81599	12.6671	33.8602	41.5948	16.739
C9orf96	0.928316	4.58931	1.27544	0.01	1.13716	1.55371	0.01	0.01	0.705661	0.01	0.01	2.70881	0.01	0.01
CA1	0.01	0.01	0.01	0.01	0.01	0.01	0.01	0.01	0.01	0.01	0.01	0.01	0.01	0.01
CA10	0.01	0.01	0.637722	0.01	0.01	0.01	0.403331	0.01	0.01	0.01	0.01	0.01	0.01	0.01
CA11	5.5699	21.4168	1.27544	0.01	0.01	6.21483	0.806661	0.901658	0.705661	0.01	4.22236	6.77204	2.1892	1.19564
CA12	572.771	1396.68	3393.95	1886.44	1893.37	2636.64	888.538	1218.14	287.204	550.37	791.692	700.229	1082.93	3290.41
CA13	1.85663	3.05954	1.91317	11.0858	3.41148	6.21483	1.20999	5.40995	0.01	1.25943	2.8149	1.35441	4.37841	9.56516
CA14	0.01	0.01	0.01	3.69528	0.01	0.01	0.01	0.01	0.01	1.25943	0.01	0.01	0.01	0.01
CA2	0.01	0.01	0.01	0.01	0.01	0.01	0.01	0.01	0.01	0.01	0.01	0.01	0.01	0.01
CA4	0.01	0.01	0.01	0.01	0.01	0.01	0.01	0.01	0.01	0.01	0.01	0.01	0.01	0.01
CA5B	4.64158	3.05954	3.18861	5.54292	9.09728	3.10742	4.83997	3.60663	5.64529	6.29714	2.11118	0.01	5.83787	2.39129
CA5BP1	334.194	341.139	371.792	264.212	283.153	236.164	343.638	204.676	807.276	445.837	345.53	170.655	281.677	137.499
CA7	0.01	0.01	0.637722	0.01	0.01	0.01	0.01	0.01	0.01	0.01	0.01	0.01	0.01	0.01
CA9	66.8388	458.931	1136.42	737.208	535.602	93.2225	179.885	294.842	38.8114	104.532	60.5204	131.378	21.892	2451.07
CAAP1	48.2725	26.0061	7.65266	5.54292	13.6459	21.7519	11.2933	18.9348	10.5849	5.03771	20.4081	14.8985	18.9731	23.9129
CAB39	12.0681	4.58931	8.9281	3.69528	29.5662	9.32225	6.45329	10.8199	11.9962	1.25943	14.7782	2.70881	20.4326	4.78258
CAB39L	40.8459	47.4229	8.9281	12.9335	22.7432	20.1982	16.9399	15.3282	51.5133	18.8914	19.0006	20.3161	56.1895	23.9129
CABIN1	333.266	246.293	358.4	463.758	285.427	136.726	296.448	248.858	357.77	691.426	373.679	358.918	303.569	181.738
CABLES1	0.01	4.58931	21.0448	3.69528	0.01	3.10742	1.20999	2.70498	0.01	0.01	0.01	2.70881	1.45947	0.01
CABP1	4.64158	0.01	2.55089	1.84764	61.4066	0.01	13.3099	2.70498	9.87926	0.01	0.703726	0.01	2.91894	15.5434
CABP4	0.01	0.01	0.01	0.01	0.01	0.01	0.01	0.01	0.01	0.01	0.01	0.01	0.01	0.01
CABP5	0.01	0.01	0.01	0.01	0.01	0.01	0.01	0.01	0.01	0.01	0.01	0.01	0.01	0.01
CABS1	0.01	0.01	0.01	0.01	0.01	0.01	0.01	0.01	0.01	0.01	0.01	0.01	0.01	0.01
CABYR	6.49821	30.5954	12.7544	11.0858	12.5088	17.0908	7.25995	4.50829	3.52831	12.5943	7.03726	5.41763	13.8649	5.97822
CACFD1	28.7778	24.4763	56.1195	60.9721	28.429	34.1816	17.7466	30.6564	47.985	30.2263	30.964	20.3161	39.4056	29.8911
CACNA1A	9.28316	13.7679	25.5089	64.6674	45.4864	3.10742	7.25995	4.50829	0.01	0.01	14.7782	6.77204	10.2163	2.39129
CACNA1C	22.2796	26.0061	38.901	64.6674	19.3317	9.32225	15.7299	40.5746	45.1623	36.5234	18.2969	36.569	24.0812	14.3477
CACNA1C-AS1	0.01	0.01	0.01	0.01	0.01	0.01	0.01	0.01	0.01	0.01	0.01	0.01	0.01	0.01
CACNA1D	1.85663	4.58931	1.27544	0.01	1.13716	1.55371	0.01	0.01	0.01	0.01	0.01	2.70881	0.729734	0.01
CACNA1E	0.01	0.01	0.637722	0.01	0.01	0.01	0.01	0.01	0.01	1.25943	0.01	0.01	0.01	0.01
CACNA1G	1.85663	10.7084	45.2782	3.69528	12.5088	35.7353	4.83997	2.70498	8.46793	0.01	6.33354	4.06322	3.64867	3.58693
CACNA1H	0.01	0.01	0.01	0.01	0.01	0.01	0.01	0.01	0.01	0.01	0.01	0.01	0.01	0.01
CACNA1S	0.01	0.01	0.01	0.01	0.01	0.01	0.01	0.01	0.705661	0.01	0.01	0.01	0.01	0.01
CACNA2D1	341.62	335.02	114.79	378.766	272.918	153.817	348.881	359.762	522.189	410.573	371.567	308.805	369.246	436.41
CACNA2D2	0.01	0.01	0.01	0.01	1.13716	0.01	0.01	0.01	0.01	0.01	0.01	0.01	0.01	0.01
CACNA2D3	0.01	0.01	0.01	0.01	0.01	0.01	2.41998	0.01	0.01	1.25943	0.01	1.35441	6.56761	0.01
CACNA2D4	0.01	0.01	0.01	0.01	0.01	0.01	0.403331	0.01	1.41132	1.25943	0.01	0.01	0.01	1.19564
CACNB1	183.807	123.911	204.709	212.479	233.118	183.338	208.925	146.069	290.027	216.622	116.115	219.414	112.379	142.282
CACNB2	7.42653	7.64885	1.91317	7.39056	0.01	0.01	2.01665	0.901658	0.705661	3.77828	0.01	0.01	8.02708	0.01
CACNB3	93.76	32.1252	39.5387	33.2575	104.619	31.0742	95.186	82.0509	51.5133	25.1885	156.931	101.581	39.4056	41.8476
CACNB4	0.01	0.01	0.01	0.01	1.13716	0.01	0.403331	0.01	0.01	0.01	0.01	0.01	0.729734	0.01
CACNG1	0.01	0.01	0.01	0.01	0.01	3.10742	0.01	0.01	0.01	0.01	0.01	0.01	0.01	0.01
CACNG2	0.01	0.01	0.01	0.01	0.01	0.01	0.01	0.01	0.01	0.01	0.01	0.01	0.729734	0.01
CACNG3	0.01	0.01	0.01	0.01	0.01	0.01	0.01	0.01	0.705661	0.01	0.01	0.01	1.45947	0.01
CACNG4	0.01	0.01	0.01	0.01	0.01	0.01	0.01	1.80332	0.01	0.01	0.01	0.01	2.1892	0.01
CACNG7	0.01	4.58931	3.18861	0.01	1.13716	3.10742	3.22665	2.70498	2.11698	2.51885	21.1118	2.70881	3.64867	2.39129
CACTIN	6.49821	6.11908	7.01494	3.69528	5.6858	10.876	4.83997	5.40995	0.705661	3.77828	9.14844	4.06322	2.1892	4.78258
CACUL1	18.5663	6.11908	12.1167	14.7811	18.1946	15.5371	13.7132	9.01658	1.41132	10.0754	6.33354	8.12644	16.0542	9.56516
CACYBP	745.438	264.65	395.387	229.107	952.94	738.011	486.014	527.47	855.967	357.677	693.874	445.6	567.003	472.28
CAD	30.6344	21.4168	55.4818	24.0193	51.1722	12.4297	49.6097	75.7393	30.3434	10.0754	64.7428	46.0499	10.2163	50.2171
CADM1	623.829	792.421	174.098	166.288	81.8755	17.0908	105.673	602.308	62.0982	112.089	919.77	35.2146	378.002	921.842
CADM2	0.01	0.01	0.01	0.01	0.01	1.55371	0.806661	0.01	0.01	0.01	0.01	0.01	0.729734	3.58693
CADM3	0.01	0.01	1.27544	0.01	0.01	0.01	8.06661	1.80332	0.705661	0.01	0.01	0.01	29.1894	0.01
CADM4	0.01	0.01	1.27544	0.01	0.01	0.01	0.01	0.01	0.01	0.01	0.01	0.01	0.729734	0.01
CADPS	0.928316	0.01	0.01	0.01	0.01	0.01	0.403331	0.901658	2.11698	1.25943	0.01	0.01	0.01	0.01
CADPS2	0.928316	0.01	0.01	0.01	0.01	0.01	0.806661	0.901658	0.01	1.25943	0.01	1.35441	1.45947	0.01
CAGE1	0.928316	0.01	1.27544	0.01	1.13716	1.55371	0.806661	0.901658	0.01	1.25943	0.01	1.35441	0.01	1.19564
CAHM	0.01	0.01	1.27544	0.01	0.01	0.01	0.403331	0.01	0.01	0.01	0.01	1.35441	0.01	0.01
CALCA	0.01	0.01	0.01	0.01	0.01	0.01	0.01	0.01	0.01	0.01	0.01	1.35441	0.01	0.01
CALCB	0.01	1.52977	0.01	0.01	0.01	1.55371	0.01	0.01	0.01	0.01	0.01	0.01	0.01	0.01
CALCOCO1	759.363	1242.17	811.82	1145.54	293.387	1016.12	389.214	433.698	1649.84	1571.77	295.565	594.585	1587.17	480.649
CALCOCO2	363.9	640.974	342.457	382.461	352.519	315.403	362.998	568.045	268.151	307.3	373.679	287.134	733.383	310.868
CALCR	0.01	0.01	0.01	0.01	0.01	0.01	0.01	0.01	0.01	0.01	0.01	0.01	0.01	0.01
CALCRL	18.5663	55.0717	0.01	0.01	17.0574	10.876	4.43664	4.50829	0.705661	0.01	2.8149	0.01	10.2163	0.01
CALD1	2465.61	1041.77	437.477	1276.72	1183.78	660.326	1854.51	1084.7	1663.24	1829.95	1078.81	1048.31	4425.11	1126.3
CALHM2	712.947	645.563	816.922	820.352	564.031	452.129	594.509	612.226	1231.38	807.293	655.873	1321.9	633.409	381.411
CALM1	11.1398	4.58931	7.01494	16.6288	9.09728	7.76854	20.9732	19.8365	41.634	15.1131	16.1857	16.2529	12.4055	13.1521
CALM1P1	1.85663	1.52977	0.637722	3.69528	2.27432	0.01	2.82332	4.50829	0.01	2.51885	4.22236	0.01	5.10814	7.17387
CALM2P4	25.9929	9.17862	8.9281	16.6288	3.41148	4.66112	18.9565	9.91824	4.23397	21.4103	2.11118	6.77204	24.811	8.36951
CALM3	624.757	373.264	996.121	373.223	740.291	509.616	623.146	415.665	841.148	743.062	741.727	608.129	443.678	215.216
CALML4	0.928316	0.01	0.01	0.01	0.01	0.01	0.806661	0.01	0.01	0.01	0.01	0.01	0.01	0.01
CALML5	0.01	0.01	0.01	0.01	0.01	0.01	0.01	0.01	0.01	0.01	0.01	0.01	0.01	0.01
CALML6	0.01	0.01	0.01	0.01	0.01	0.01	0.01	0.01	0.01	1.25943	0.01	0.01	1.45947	0.01
CALN1	0.01	0.01	0.637722	0.01	0.01	0.01	0.01	0.901658	0.01	1.25943	0.01	1.35441	0.01	4.78258
CALR3	1.85663	0.01	0.01	0.01	0.01	0.01	0.01	0.01	0.01	0.01	0.01	1.35441	0.01	1.19564
CALU	4503.26	3539.89	8223.42	1422.68	5045.58	6533.34	2732.57	2383.08	1042.26	2384.1	5380.69	2639.74	3985.08	1884.34
CALY	8.35485	7.64885	1.27544	9.2382	1.13716	4.66112	2.82332	5.40995	4.93963	5.03771	4.92608	2.70881	7.29734	0.01
CAMK1	125.323	50.4824	112.239	44.3434	118.265	41.9501	164.559	66.7227	45.1623	55.4148	133.004	135.441	66.4058	47.8258
CAMK1D	9.28316	3.05954	2.55089	0.01	3.41148	1.55371	7.25995	5.40995	18.3472	5.03771	7.03726	9.48085	5.10814	4.78258
CAMK1G	38.061	15.2977	6.37722	11.0858	7.96012	4.66112	8.46995	2.70498	7.76227	16.3726	5.62981	18.9617	5.10814	8.36951
CAMK2A	1.85663	0.01	0.01	0.01	0.01	4.66112	1.20999	1.80332	0.01	2.51885	0.01	1.35441	0.729734	0.01
CAMK2B	2.78495	0.01	0.01	3.69528	0.01	0.01	1.20999	0.901658	0.01	0.01	0.01	1.35441	0.01	0.01
CAMK2D	289.635	483.407	438.753	284.537	343.422	352.692	285.961	315.58	182.061	382.866	266.008	329.121	384.57	347.933
CAMK2G	127.179	119.322	242.334	73.9056	109.167	158.478	100.833	99.1824	39.517	99.4948	78.8173	79.91	132.082	38.2606
CAMK2N1	493.864	653.212	1040.12	598.635	468.51	1367.26	597.736	608.619	529.246	1011.32	802.952	853.277	1352.2	402.932
CAMK2N2	7.42653	6.11908	3.82633	3.69528	2.27432	13.9834	4.83997	2.70498	4.23397	3.77828	9.85217	4.06322	5.10814	4.78258
CAMK4	2.78495	6.11908	0.01	9.2382	7.96012	7.76854	0.806661	2.70498	0.01	3.77828	2.8149	4.06322	0.01	2.39129
CAMKK1	13.9247	10.7084	36.3501	27.7146	28.429	7.76854	32.2665	32.4597	3.52831	18.8914	13.3708	13.5441	10.2163	14.3477
CAMKK2	8.35485	4.58931	14.6676	5.54292	7.96012	10.876	4.83997	6.31161	0.01	12.5943	6.33354	5.41763	4.37841	5.97822
CAMKMT	37.1327	6.11908	13.3922	9.2382	19.3317	21.7519	19.3599	9.01658	33.8717	18.8914	23.223	16.2529	17.5136	13.1521
CAMLG	26.9212	47.4229	117.979	25.867	40.9377	114.974	56.063	68.526	6.35095	51.6365	33.0751	56.8851	61.2977	40.6519
CAMP	0.01	0.01	0.01	0.01	0.01	0.01	0.01	0.01	0.01	0.01	0.01	0.01	0.01	1.19564
CAMSAP1	5.5699	1.52977	1.91317	0.01	4.54864	4.66112	1.61332	2.70498	0.705661	2.51885	0.703726	0.01	1.45947	1.19564
CAMSAP2	10.2115	1.52977	6.37722	9.2382	7.96012	0.01	8.46995	13.5249	3.52831	10.0754	4.92608	5.41763	7.29734	14.3477
CAMSAP3	0.01	0.01	0.01	0.01	0.01	0.01	0.01	0.01	0.01	0.01	0.01	0.01	0.01	0.01
CAMTA1	78.9069	81.0778	138.386	66.515	38.6634	83.9002	83.4895	76.641	290.027	96.9759	67.5577	105.644	125.514	57.3909
CAMTA2	511.502	246.293	221.289	136.725	280.878	240.825	301.691	166.807	552.533	185.136	346.937	266.818	297.002	185.325
CAND1	12.9964	10.7084	22.958	16.6288	37.5263	21.7519	14.1166	17.1315	21.8755	25.1885	21.1118	14.8985	20.4326	22.7172
CAND2	4.64158	6.11908	14.6676	3.69528	3.41148	7.76854	2.01665	1.80332	0.705661	7.55656	5.62981	2.70881	4.37841	0.01
CANT1	243.219	289.126	394.112	266.06	316.13	253.254	217.395	312.875	471.382	401.757	326.529	371.108	213.082	215.216
CANX	2033.94	3146.74	1622.36	2714.18	2563.16	3009.53	2002.94	3119.74	1900.35	1666.22	3120.32	2035.67	3287.45	2271.72
CAP1	624.757	253.942	252.538	456.367	706.176	386.873	301.288	382.303	1267.37	533.997	541.165	329.121	353.191	469.888
CAP2	115.111	15.2977	14.0299	44.3434	26.1547	6.21483	41.1397	14.4265	35.9887	59.1931	36.5938	20.3161	59.8382	33.4781
CAPG	35.276	44.3633	191.954	101.62	236.529	24.8593	118.983	118.117	72.6831	112.089	209.007	284.426	45.9733	59.7822
CAPN1	1133.47	858.201	663.868	879.477	750.525	456.79	1226.13	1005.35	1502.35	1608.29	1393.38	1403.17	715.14	891.951
CAPN11	0.01	0.01	0.01	0.01	0.01	0.01	0.01	0.901658	10.5849	0.01	0.01	0.01	0.01	0.01
CAPN12	0.01	0.01	1.27544	0.01	0.01	0.01	0.01	0.01	0.01	0.01	0.01	0.01	0.01	0.01
CAPN13	0.01	0.01	0.01	0.01	0.01	0.01	0.01	0.01	0.01	0.01	0.01	0.01	0.01	0.01
CAPN2	2099.85	611.908	1056.7	630.045	944.98	307.634	765.925	749.278	1119.88	822.406	1080.92	1011.74	745.788	716.191
CAPN3	0.01	0.01	0.01	0.01	0.01	0.01	0.403331	0.01	0.01	0.01	0.01	0.01	0.01	0.01
CAPN5	420.527	809.248	873.041	487.777	594.735	532.922	656.622	515.749	316.842	487.398	950.03	1078.11	349.543	263.042
CAPN6	0.01	0.01	0.01	0.01	0.01	0.01	0.01	0.01	0.01	0.01	0.01	0.01	0.729734	0.01
CAPN7	5.5699	6.11908	12.7544	0.01	5.6858	1.55371	2.82332	2.70498	0.705661	3.77828	4.92608	1.35441	5.10814	0.01
CAPN8	0.01	0.01	0.01	0.01	0.01	0.01	0.01	0.01	0.01	0.01	0.01	0.01	0.01	0.01
CAPN9	0.01	0.01	0.01	0.01	0.01	0.01	0.01	0.01	0.01	0.01	0.01	0.01	0.01	0.01
CAPNS1	572.771	287.597	289.526	563.53	515.133	184.891	524.33	473.371	549.71	1119.63	640.391	665.014	374.354	408.91
CAPNS2	0.01	0.01	0.01	0.01	0.01	0.01	0.01	0.01	0.01	0.01	0.01	0.01	0.01	0.01
CAPRIN1	1391.55	1346.2	551.629	814.809	1032.54	759.763	1170.47	1384.05	609.691	775.807	1427.16	1065.92	992.439	1178.91
CAPRIN2	63.1255	45.8931	29.3352	7.39056	37.5263	24.8593	52.433	21.6398	5.64529	10.0754	50.6683	41.9866	32.1083	23.9129
CAPS	5.5699	0.01	0.637722	0.01	1.13716	0.01	0.403331	0.901658	0.01	11.3348	0.703726	2.70881	0.01	3.58693
CAPS2	6.49821	32.1252	24.8711	16.6288	25.0175	15.5371	20.5699	15.3282	19.7585	13.8537	14.7782	17.6073	29.9191	40.6519
CAPZA1	945.026	754.176	364.139	628.198	1170.14	360.46	896.604	850.264	297.083	1256.91	876.843	1023.93	753.086	1544.77
CAPZA2	414.029	299.835	293.99	375.071	695.942	461.451	512.633	403.943	1062.02	609.563	345.53	427.993	850.14	798.691
CAPZA3	0.01	0.01	0.01	0.01	0.01	0.01	0.01	0.01	0.01	0.01	0.01	0.01	0.01	0.01
CAPZB	3053.23	3012.12	2128.08	3248.15	2475.6	2883.68	2956.41	2863.67	5345.38	4794.64	3346.22	2703.4	2850.34	2098.36
CARD10	0.01	0.01	7.01494	5.54292	1.13716	1.55371	1.20999	0.901658	0.01	5.03771	4.92608	1.35441	0.729734	2.39129
CARD11	1.85663	0.01	0.01	0.01	0.01	0.01	0.01	0.01	0.01	0.01	0.01	0.01	0.01	0.01
CARD14	0.01	0.01	0.01	0.01	0.01	0.01	0.01	0.01	0.01	0.01	0.01	0.01	0.01	0.01
CARD6	20.423	18.3572	17.8562	20.324	28.429	4.66112	33.8798	39.673	40.2227	18.8914	35.1863	60.9483	22.6218	84.8908
CARD8	130.893	154.507	65.6853	114.554	162.614	113.421	109.706	182.135	60.6869	114.608	102.04	121.897	193.38	57.3909
CARD9	1.85663	0.01	0.01	1.84764	0.01	0.01	0.01	0.01	0.01	0.01	0.01	0.01	0.01	0.01
CARHSP1	714.804	670.039	830.314	635.588	881.299	430.377	932.904	838.542	1342.87	1011.32	701.615	891.2	866.924	374.237
CARM1	0.01	1.52977	5.7395	1.84764	2.27432	0.01	1.61332	0.01	0.01	1.25943	0.703726	1.35441	0.01	0.01
CARNS1	0.01	3.05954	4.46405	14.7811	2.27432	0.01	0.403331	0.901658	0.705661	2.51885	0.01	1.35441	3.64867	1.19564
CARS	896.754	491.056	307.382	546.901	503.762	904.258	501.34	632.063	388.819	498.733	343.418	502.485	810.005	359.889
CARS2	73.337	87.1969	188.766	218.021	135.322	141.387	111.723	122.626	374	187.655	116.115	132.732	72.2437	88.4777
CARTPT	0.01	0.01	0.01	0.01	0.01	0.01	0.01	0.01	0.01	0.01	0.01	0.01	0.01	0.01
CASC10	0.928316	0.01	3.18861	7.39056	2.27432	3.10742	2.41998	0.901658	0.01	5.03771	1.40745	4.06322	1.45947	0.01
CASC3	482.725	582.842	400.489	497.015	452.59	528.261	313.388	394.025	647.091	521.403	510.905	437.474	341.516	411.302
CASC4	936.671	1382.91	624.33	655.912	739.154	789.284	758.262	874.609	4478.13	711.577	783.951	769.303	1744.79	780.756
CASC5	20.423	3.05954	0.01	1.84764	27.2918	1.55371	12.0999	20.7381	20.4642	22.6697	39.4087	10.8353	2.1892	23.9129
CASD1	64.9821	45.8931	27.422	25.867	48.8979	27.9667	45.5764	39.673	63.5095	21.4103	39.4087	36.569	53.2706	52.6084
CASK	14.8531	9.17862	14.6676	24.0193	27.2918	13.9834	26.2165	28.8531	35.9887	13.8537	35.1863	32.5058	22.6218	16.739
CASKIN1	0.01	1.52977	4.46405	1.84764	1.13716	3.10742	0.403331	0.01	0.01	0.01	1.40745	1.35441	0.729734	0.01
CASKIN2	297.99	172.864	139.661	133.03	142.145	174.015	218.202	234.431	751.529	178.839	239.971	196.389	180.974	200.868
CASP1	64.9821	339.609	24.8711	49.8863	52.3093	34.1816	26.2165	54.0995	0.705661	30.2263	43.631	58.2395	33.5678	99.2385
CASP10	51.0574	15.2977	11.479	22.1717	25.0175	51.2724	37.5098	33.3614	7.05661	47.8582	25.3341	47.4043	74.4329	46.6301
CASP12	0.928316	4.58931	0.01	0.01	0.01	0.01	0.01	0.01	0.01	0.01	0.703726	0.01	1.45947	1.19564
CASP14	0.01	0.01	0.01	0.01	0.01	0.01	0.01	0.01	0.01	0.01	0.01	0.01	0.01	0.01
CASP2	108.613	74.9587	59.9458	46.191	75.0525	55.9335	71.7929	92.8708	103.732	71.7874	83.0397	70.4292	31.3786	129.13
CASP4	149.459	263.12	69.5117	206.936	151.242	93.2225	120.999	178.528	98.0869	185.136	80.9285	125.96	126.244	252.281
CASP7	61.2689	85.6671	99.4846	97.9249	85.287	183.338	83.8928	86.5592	129.136	80.6034	109.078	115.125	97.0546	190.108
CASP8	271.068	246.293	146.038	214.326	242.215	368.229	235.142	257.874	204.642	170.023	228.711	150.339	370.705	394.563
CASP8AP2	13.9247	10.7084	11.479	5.54292	40.9377	3.10742	14.5199	21.6398	21.8755	11.3348	13.3708	20.3161	8.02708	28.6955
CASP9	60.3406	74.9587	65.0476	29.5622	51.1722	114.974	73.0029	41.4763	173.593	70.5279	73.8912	54.1763	68.595	31.0868
CASQ1	1.85663	0.01	0.637722	1.84764	0.01	0.01	0.403331	0.01	0.705661	0.01	0.703726	0.01	0.01	0.01
CASQ2	0.01	0.01	0.01	0.01	0.01	0.01	0.403331	0.01	0.01	0.01	0.01	0.01	0.01	0.01
CASR	0.01	0.01	0.01	0.01	0.01	0.01	0.01	0.01	0.01	0.01	0.01	0.01	0.01	0.01
CASS4	215.369	117.792	22.3203	92.382	22.7432	43.5038	26.6198	44.1813	156.657	118.386	7.74099	63.6571	143.028	5.97822
CAST	269.212	224.876	176.011	258.67	384.36	253.254	250.065	314.679	131.959	292.187	261.786	220.768	210.893	329.998
CASZ1	0.01	0.01	0.01	0.01	0.01	0.01	0.01	0.01	0.01	0.01	0.01	0.01	0.01	0.01
CAT	205.158	241.704	248.711	236.498	271.781	290.543	170.609	142.462	129.842	227.956	252.638	222.123	218.92	388.585
CATSPER1	4.64158	0.01	0.01	0.01	1.13716	3.10742	0.806661	2.70498	0.01	8.81599	6.33354	1.35441	1.45947	3.58693
CATSPER2P1	0.01	0.01	7.65266	0.01	0.01	1.55371	3.22665	0.901658	3.52831	0.01	1.40745	0.01	0.01	0.01
CATSPER3	0.01	0.01	0.01	0.01	0.01	0.01	0.01	0.01	0.01	0.01	0.01	0.01	0.01	0.01
CATSPERD	0.01	0.01	0.637722	0.01	0.01	0.01	0.01	0.01	0.01	0.01	0.01	0.01	0.729734	0.01
CATSPERG	3.71327	3.05954	10.8413	7.39056	4.54864	7.76854	2.01665	1.80332	34.5774	8.81599	3.51863	1.35441	5.83787	3.58693
CAV1	2441.47	388.562	512.091	716.884	1802.4	472.327	2571.64	1841.19	2249.65	2892.9	1689.65	1699.78	1620.01	2529.98
CAV2	262.714	96.3755	246.798	57.2768	170.574	279.667	208.925	98.2808	190.529	91.9382	136.523	143.567	229.866	72.9343
CBFA2T2	17.638	24.4763	38.2633	31.4099	27.2918	24.8593	22.1832	23.4431	44.4567	25.1885	27.4453	28.4426	20.4326	20.326
CBFA2T3	0.01	0.01	0.01	0.01	0.01	1.55371	0.806661	0.01	0.01	0.01	0.703726	2.70881	0.01	0.01
CBFB	6.49821	3.05954	32.5238	1.84764	14.7831	18.6445	10.0833	13.5249	1.41132	11.3348	13.3708	4.06322	36.4867	2.39129
CBL	103.971	70.3694	47.1914	59.1245	75.0525	57.4872	104.866	119.019	69.8605	73.0468	99.9291	70.4292	64.2166	75.3256
CBLB	259	154.507	182.388	371.376	173.985	178.676	222.639	155.085	316.136	175.06	125.263	219.414	151.785	203.26
CBLL1	66.8388	76.4885	35.0747	116.401	59.1323	54.3798	53.2397	55.9028	38.8114	88.1599	59.8167	47.4043	55.4598	53.804
CBLN1	0.01	0.01	0.01	0.01	0.01	0.01	0.01	0.01	0.01	0.01	0.01	0.01	0.01	0.01
CBLN2	0.01	0.01	0.01	0.01	0.01	0.01	0.01	31.558	0.01	0.01	0.703726	1.35441	0.01	1.19564
CBLN3	0.01	0.01	1.27544	1.84764	0.01	0.01	2.82332	0.01	0.01	3.77828	0.703726	0.01	0.01	0.01
CBLN4	0.01	0.01	0.01	0.01	0.01	0.01	0.01	0.901658	0.01	0.01	0.01	0.01	0.01	0.01
CBR3	3.71327	1.52977	5.10177	7.39056	4.54864	6.21483	2.82332	1.80332	0.01	7.55656	1.40745	6.77204	2.1892	7.17387
CBR4	52.914	56.6015	33.7993	27.7146	31.8405	68.3631	41.9464	45.0829	6.35095	44.08	52.7795	41.9866	57.649	96.8472
CBS	15.7814	3.05954	48.4669	7.39056	56.858	9.32225	14.9232	8.11493	4.23397	21.4103	7.74099	6.77204	15.3244	0.01
CBX1	26.9212	163.685	81.6284	144.116	146.694	97.8836	124.226	133.445	355.653	142.315	138.634	65.0116	162.731	209.238
CBX3	852.194	789.361	491.046	443.434	1455.56	609.053	888.538	999.038	1060.61	586.893	932.437	578.332	942.087	956.516
CBX3P2	0.928316	3.05954	3.82633	0.01	1.13716	7.76854	1.20999	0.901658	10.5849	2.51885	0.01	1.35441	1.45947	0.01
CBX3P4	0.01	0.01	0.01	0.01	0.01	0.01	0.01	0.01	0.01	0.01	0.01	0.01	0.01	0.01
CBX4	1294.07	934.689	1059.26	319.642	532.191	1940.58	583.62	422.878	590.638	561.705	752.987	520.092	1313.52	251.085
CBX5	216.298	107.084	94.3828	62.8198	291.113	65.2557	189.565	281.317	256.155	96.9759	244.193	200.452	104.352	259.455
CBX6	599.692	466.58	343.094	557.987	496.939	372.89	770.765	539.192	546.182	494.955	491.201	456.435	534.165	581.083
CBX7	51.0574	59.661	154.329	49.8863	28.429	119.636	28.6365	31.558	16.9359	34.0045	28.8528	25.7337	62.0274	20.326
CC2D1A	262.714	120.852	188.766	151.506	148.968	116.528	115.353	112.707	270.268	168.763	130.189	157.111	105.811	104.021
CC2D2A	197.731	281.478	35.0747	123.792	152.379	90.1151	154.879	244.349	79.7397	204.027	262.49	283.071	183.893	246.303
CCAR1	786.284	455.871	13.3922	77.6009	52.3093	27.9667	63.7263	93.7725	66.3322	59.1931	59.113	33.8602	70.7842	105.217
CCBE1	1190.1	556.836	924.059	388.004	669.787	574.872	614.273	442.714	1102.95	1474.79	479.238	984.654	545.841	939.777
CCBL1	61.2689	76.4885	78.4398	73.9056	29.5662	108.76	56.063	67.6244	201.113	133.499	68.9652	100.226	46.703	120.76
CCBL2	42.7026	76.4885	76.5266	40.6481	78.464	55.9335	66.9529	71.231	19.7585	70.5279	81.6322	65.0116	112.379	93.2603
CCDC101	113.255	131.56	52.2932	181.069	43.2121	73.0243	67.3562	93.7725	134.781	117.127	63.3354	54.1763	56.9193	142.282
CCDC102A	10.2115	12.2382	16.5808	3.69528	18.1946	7.76854	9.67994	7.21327	0.01	12.5943	7.03726	6.77204	8.75681	4.78258
CCDC102B	7.42653	29.0656	24.2334	18.4764	45.4864	32.6279	87.1194	50.4929	62.0982	12.5943	54.1869	54.1763	39.4056	56.1953
CCDC104	16.7097	35.1847	26.7843	38.8004	50.035	49.7187	31.4598	45.9846	35.2831	34.0045	33.7789	21.6705	64.9463	49.0214
CCDC106	233.936	146.858	189.403	116.401	113.716	146.049	173.029	144.265	172.887	170.023	247.008	265.464	125.514	96.8472
CCDC107	274.782	252.412	463.624	90.5343	167.162	130.511	261.358	230.825	184.883	226.697	263.194	344.019	151.785	151.847
CCDC109B	217.226	22.9465	85.4547	27.7146	128.499	27.9667	95.186	93.7725	159.479	88.1599	145.671	130.023	117.487	111.195
CCDC11	2.78495	0.01	0.637722	7.39056	11.3716	3.10742	6.85662	8.11493	0.01	2.51885	6.33354	6.77204	3.64867	3.58693
CCDC110	1.85663	0.01	0.01	0.01	0.01	0.01	0.01	0.01	0.01	0.01	0.01	0.01	0.01	0.01
CCDC111	173.595	136.15	119.254	84.9914	142.145	119.636	168.996	185.742	143.249	75.5656	87.9658	153.048	181.704	239.129
CCDC112	12.9964	1.52977	5.7395	1.84764	13.6459	9.32225	6.45329	8.11493	2.11698	13.8537	8.44471	5.41763	8.75681	7.17387
CCDC113	1.85663	6.11908	4.46405	5.54292	4.54864	3.10742	2.82332	2.70498	0.705661	2.51885	3.51863	5.41763	0.729734	3.58693
CCDC114	1.85663	1.52977	0.01	0.01	2.27432	4.66112	1.61332	1.80332	7.05661	0.01	2.11118	4.06322	0.729734	3.58693
CCDC115	60.3406	110.143	197.694	181.069	84.1498	136.726	89.9427	91.0675	115.728	153.65	111.189	143.567	87.5681	115.978
CCDC116	0.01	0.01	0.01	0.01	0.01	0.01	0.01	0.01	0.01	0.01	0.01	0.01	0.01	0.01
CCDC12	73.337	93.316	99.4846	264.212	65.9553	93.2225	96.396	101.887	168.653	192.692	105.559	138.15	72.2437	132.717
CCDC120	27.8495	44.3633	47.8291	59.1245	25.0175	55.9335	33.0731	36.968	18.3472	41.5611	29.5565	40.6322	54.0003	41.8476
CCDC121	0.01	3.05954	3.82633	0.01	5.6858	3.10742	3.62998	7.21327	0.01	0.01	2.8149	5.41763	4.37841	3.58693
CCDC122	17.638	18.3572	11.479	5.54292	11.3716	12.4297	20.1665	9.91824	11.9962	10.0754	6.33354	5.41763	8.02708	19.1303
CCDC126	12.0681	18.3572	16.5808	5.54292	27.2918	49.7187	11.2933	9.91824	5.64529	12.5943	9.14844	9.48085	40.8651	19.1303
CCDC129	0.01	0.01	0.01	0.01	0.01	0.01	0.01	0.01	0.01	0.01	0.01	0.01	0.01	0.01
CCDC13	0.01	0.01	0.01	0.01	0.01	1.55371	0.01	1.80332	0.01	0.01	0.01	1.35441	0.729734	0.01
CCDC130	100.258	99.435	161.344	72.0579	106.893	93.2225	112.126	92.8708	60.6869	84.3816	126.671	140.858	76.6221	80.1082
CCDC132	142.961	87.1969	26.7843	84.9914	100.07	13.9834	87.5228	128.036	40.2227	94.4571	85.1509	105.644	78.0816	175.76
CCDC134	9.28316	9.17862	22.958	7.39056	25.0175	34.1816	19.7632	11.7216	1.41132	13.8537	14.7782	12.1897	8.02708	5.97822
CCDC14	279.423	206.519	149.865	219.869	153.517	402.41	181.499	271.399	254.038	234.254	213.229	181.491	319.624	180.542
CCDC141	0.928316	0.01	0.01	0.01	0.01	0.01	0.01	0.01	0.01	0.01	0.01	0.01	0.01	0.01
CCDC142	66.8388	100.965	72.0626	166.288	54.5837	76.1317	60.4996	61.3128	56.4529	73.0468	62.6316	73.138	42.3246	112.391
CCDC144NL	18.5663	4.58931	3.82633	1.84764	13.6459	0.01	7.25995	21.6398	2.82264	8.81599	0.703726	20.3161	7.29734	0.01
CCDC146	4.64158	0.01	0.01	0.01	2.27432	0.01	1.20999	1.80332	0.705661	0.01	0.703726	2.70881	1.45947	0.01
CCDC147	0.01	0.01	0.01	0.01	0.01	0.01	0.01	0.01	0.01	0.01	0.01	0.01	0.01	0.01
CCDC149	54.7707	30.5954	89.281	33.2575	32.9776	35.7353	41.5431	36.968	96.6756	39.0423	52.0757	31.1514	63.4869	11.9564
CCDC15	44.5592	1.52977	5.10177	5.54292	31.8405	7.76854	12.9066	25.2464	31.7548	11.3348	36.5938	29.797	5.83787	56.1953
CCDC150	12.9964	1.52977	0.637722	5.54292	12.5088	6.21483	10.4866	18.9348	31.7548	10.0754	14.0745	8.12644	2.91894	16.739
CCDC151	0.01	4.58931	3.18861	0.01	2.27432	1.55371	2.82332	0.901658	0.705661	6.29714	8.44471	6.77204	2.1892	11.9564
CCDC155	0.01	0.01	0.01	0.01	0.01	0.01	0.01	0.01	0.01	0.01	0.01	0.01	0.01	0.01
CCDC157	19.4946	10.7084	10.8413	22.1717	9.09728	3.10742	14.1166	10.8199	11.9962	27.7074	14.0745	10.8353	4.37841	17.9347
[truncated: 12,451 more rows]
