# Supplementary material for: Large-scale profiling of signalling pathways reveals an asthma specific signature in bronchial smooth muscle cells
Source: Oncotarget. 2016 Feb 5;7(18):25150–61. doi: 10.18632/oncotarget.7209 (PMC5039037; doi:10.18632/oncotarget.7209)
Supplement: Supplementary file 5 [file oncotarget-07-25150-s005.xlsx]

## Sheet: PAS
Supplementary Table S5.Data for Pathway Activation Strength (PAS) values for each sample. For PAS calculations, the asthma samples were normalized to the averaged normal samples, corresponding p-values were calculated in each case. Up-regulated and down-regulated pathways (average pathway p-value<0.05) are shown in red and yellow respectively. Statistically significant average pathway p-values ar…
Pathway	Control_653	Control_685	Control_704	Control_705	Control_706	Control_747	Asthma_638	Asthma_638, p-value	Asthma_662	Asthma_662, p-value	Asthma_667	Asthma_667, p-value	Asthma_669	Asthma_669, p-value	Asthma_670	Asthma_670, p-value	Asthma_695	Asthma_695, p-value	Asthma_738	Asthma_738, p-value	Asthma_739	Asthma_739, p-value	Average p-value	FDR pvalues
AHR Main Pathway	-3.11546	-12.8141	-8.83339	-4.59674	-4.65387	-9.80056	0	0.00509341	-0.807363	0.00827193	2.65192	0.0013063	-0.170796	0.00562609	0	0.00509341	-0.725666	0.00786214	0.645408	0.00354748	1.18201	0.0026685	0.00194577	0.00663987
AHR Pathway (AHR Degradation)	0.0958395	-0.515543	-3.91545	-3.22163	-4.02766	-6.25629	0	0.0280538	0	0.0280538	1.91242	0.00399893	0	0.0280538	0	0.0280538	0	0.0280538	0.645408	0.0136269	0	0.0280538	0.0201368	0.0463048
AHR Pathway (C-MycExpression)	0.733612	-5.97149	-3.47358	-3.97201	-2.12523	-3.15062	0	0.0215465	-0.807363	0.0610371	0.739498	0.0092498	-0.170796	0.0265846	0	0.0215465	-0.725666	0.0546443	0	0.0215465	1.18201	0.00584575	0.0201368	0.0463048
AHR Pathway (Cath-D Expression)	0.0212048	-7.5437	-2.24176	-3.07322	-2.12523	-1.555	0	0.0464653	-0.807363	0.122041	0.739498	0.0205974	-0.170796	0.0566714	0	0.0464653	-0.725666	0.110405	0	0.0464653	1.18201	0.0131447	0.0201368	0.0463048
AHR Pathway (PS2 Gene Expression)	-4.5507	-10.3715	-4.21337	-6.74134	-3.0363	-2.17072	0	0.0169691	-0.807363	0.034787	0.739498	0.0093056	-0.170796	0.0196445	0	0.0169691	-0.725666	0.0322541	0	0.0169691	1.18201	0.00665679	0.00194577	0.00663987
AKT Main Pathway	-198.068	-164.829	-178.577	-188.67	-248.378	-239.666	27.5712	1.3864e-05	10.7121	2.01407e-05	10.5513	2.02153e-05	9.32341	2.07961e-05	29.4794	1.33125e-05	22.8662	1.5345e-05	46.4115	9.41298e-06	23.0572	1.52813e-05	0.00194577	0.00663987
AKT Pathway (Aggregation & Neurodegeneration)	0.00924702	-1.27791	11.223	-13.1542	10.7817	-6.76516	0.756033	0.880731	0	0.973686	-3.02008	0.457996	0.145276	0.998231	4.2538	0.342344	0.513317	0.927202	1.68099	0.710208	-0.422493	0.892423	0.605577	0.699146
AKT Pathway (Apoptosis Inhibition)	5.0512	0.738621	9.2097	-3.43568	9.66178	-6.60438	0.756033	0.565404	0	0.413372	-3.54716	0.0801137	-1.09478	0.252722	4.2538	0.53555	-0.679906	0.305717	1.68099	0.793148	-0.982619	0.266164	0.438578	0.538712
AKT Pathway (Blocks Apoptosis)	6.92575	3.20342	14.122	0.565263	9.88214	-5.48264	0.341709	0.172833	0	0.148074	-4.80434	0.0193357	-0.0136727	0.147161	0	0.148074	0	0.148074	0	0.148074	-1.59749	0.0724218	0.0388671	0.0716166
AKT Pathway (Cardiovascular Homeostasis)	4.86876	-1.27791	2.92259	-5.90794	9.24789	-7.08687	0.756033	0.914191	0	0.866348	-3.02008	0.238698	-0.594655	0.701809	4.2538	0.204875	0	0.866348	1.68099	0.659029	-0.982619	0.603029	1	1
AKT Pathway (Caspase Cascade)	8.50833	-3.66407	10.3272	-1.52707	9.90407	-7.29139	0.756033	0.565043	0	0.432121	-4.94342	0.0607126	-0.594655	0.345406	4.2538	0.647038	0	0.432121	1.68099	0.758936	-0.982619	0.297064	0.796253	0.856765
AKT Pathway (Cell Cycle)	0.976989	-4.96701	1.281	-8.50071	-1.68749	0.311062	1.19751	0.0933175	0	0.244865	0.525491	0.160408	0	0.244865	0	0.244865	0	0.244865	2.06103	0.0475764	0.0774412	0.230185	0.438578	0.538712
AKT Pathway (Cell Cycle Progression)	10.0728	-2.33152	10.0132	-4.51425	10.9321	-8.24996	0.756033	0.613467	0	0.485515	-4.8034	0.0880351	0.594655	0.584534	4.2538	0.668946	0	0.485515	1.68099	0.793649	-0.982619	0.34961	0.796253	0.856765
AKT Pathway (Cell Survival)	0.509812	-2.49916	3.0078	-8.81798	-0.735027	-1.75181	0	0.339887	0	0.339887	1.13236	0.140317	0	0.339887	0	0.339887	0	0.339887	0	0.339887	-0.982619	0.671455	0.3017	0.388312
AKT Pathway (Death Genes)	8.9167	-3.81357	11.5093	-4.29986	9.90407	-7.02881	0.756033	0.627359	0	0.494322	-3.9765	0.116706	-0.594655	0.404587	4.2538	0.637379	0	0.494322	1.68099	0.814352	-0.982619	0.353286	0.897279	0.924783
AKT Pathway (Elevation of Glucose Import)	8.9167	-2.92927	10.5901	-3.62167	9.90407	-7.02881	0.756033	0.588804	0	0.455249	-3.9765	0.0983178	-0.594655	0.367021	4.2538	0.641391	0	0.455249	1.68099	0.780857	-0.982619	0.317375	0.796253	0.856765
AKT Pathway (ERK Pathway)	6.92575	3.20342	14.5684	-0.426613	9.88214	-5.48264	0.756033	0.231124	0	0.166393	-4.80434	0.0227819	-0.594655	0.128348	0	0.166393	0	0.166393	0	0.166393	-0.982619	0.108419	0.15558	0.24332
AKT Pathway (Genetic Stability)	8.02477	-2.1203	10.9827	-4.57564	8.39851	-5.42717	0.756033	0.577517	-1.21059	0.266923	-3.9765	0.0822994	-0.594655	0.344162	4.2538	0.595028	0	0.435811	1.68099	0.784967	-2.32054	0.166578	0.796253	0.856765
AKT Pathway (Glucose Uptake)	6.14235	-1.27791	10.1676	-7.52158	10.6108	-7.68186	0.756033	0.785684	0	0.633457	-3.02008	0.223768	-0.594655	0.526232	4.2538	0.496395	0	0.633457	1.68099	0.986959	-0.982619	0.46322	0.897279	0.924783
AKT Pathway (Glycogen Synthesis)	-0.721894	-2.91661	2.08863	-7.01097	-0.239537	-1.41934	0	0.232587	0	0.232587	0.525491	0.135769	0	0.232587	0	0.232587	0	0.232587	0	0.232587	-0.982619	0.590514	0.0707011	0.124303
AKT Pathway (Insulin Stimulated Mitogenesis)	6.14235	-1.27791	10.1676	-7.00659	10.1925	-8.46023	0.756033	0.809415	0	0.654704	-2.39109	0.293346	-0.594655	0.545023	4.2538	0.477338	0	0.654704	1.68099	0.987867	-0.982619	0.480299	0.897279	0.924783
AKT Pathway (JNK Pathway)	8.85507	-3.39502	10.5901	3.78531	11.8236	-7.89526	0.756033	0.374573	0	0.282338	-3.9765	0.0605947	-0.594655	0.224604	4.2538	0.932423	0	0.282338	1.68099	0.519052	-0.982619	0.193112	0.3017	0.388312
AKT Pathway (Neuroprotection)	6.14235	-1.27791	10.1676	-7.52158	10.6108	-7.68186	0.756033	0.785684	0	0.633457	-1.94138	0.332079	-0.0945322	0.615599	4.2538	0.496395	0.679906	0.769696	1.68099	0.986959	-0.982619	0.46322	0.897279	0.924783
AKT Pathway (NF-kB Pathway)	6.67857	-1.27791	9.29739	-6.80489	10.6108	-7.68186	0.184445	0.646571	0	0.610479	-1.9167	0.313635	0.289711	0.667683	4.2538	0.493923	0.812299	0.777378	1.68099	0.971968	-0.982619	0.439855	0.897279	0.924783
AKT Pathway (p53 Degradation)	-0.618471	-2.88406	0.955585	-7.26632	-1.28566	-0.460983	-0.76401	0.370957	0	0.164412	-1.11292	0.522249	0	0.164412	0	0.164412	0	0.164412	-0.881423	0.417509	-0.982619	0.461183	0.3017	0.388312
AKT Pathway (p73 Mediated Apoptosis)	9.51276	-2.92927	10.5901	-2.81979	8.5949	-7.02881	0.756033	0.574807	0	0.439851	-3.26573	0.120242	-0.594655	0.351627	4.2538	0.634408	0	0.439851	1.68099	0.770954	-0.982619	0.302392	0.796253	0.856765
AKT Pathway (Protein Synthesis)	-0.459698	0.670988	0.111871	-0.544683	0.65739	0	0	0.747824	0	0.747824	0	0.747824	0	0.747824	0	0.747824	0	0.747824	0	0.747824	1.07351	0.00542663	0.948533	0.970169
AKT Pathway (Regeneration of Cyclic Nucleotide)	8.9167	-1.14103	9.89574	-10.8605	9.90407	-6.78829	0.756033	0.820701	0	0.678406	-3.00959	0.269998	-0.594655	0.575926	4.2538	0.520288	0	0.678406	1.68099	0.994641	-0.982619	0.514522	0.897279	0.924783
AKT Pathway (Respiratory Burst)	6.14235	-1.27791	10.1676	-7.52158	10.6108	-7.68186	0.756033	0.785684	0	0.633457	-1.94138	0.332079	-0.0945322	0.615599	4.2538	0.496395	0.679906	0.769696	1.68099	0.986959	-0.982619	0.46322	0.897279	0.924783
AKT Pathway (Survival Genes)	7.31181	3.06729	12.8706	-0.997664	8.90779	-5.48264	0.756033	0.258275	0	0.182108	-7.07965	0.00925441	-1.72014	0.0820017	0	0.182108	-0.93018	0.118045	0	0.182108	-2.29984	0.0630739	0.121335	0.199027
AKT Pathway (Synaptic Signaling)	6.3119	-12.3982	-10.8036	-20.002	2.52713	-14.3476	8.84352	0.00985808	6.29341	0.0184701	8.12775	0.0116906	8.6537	0.0103097	16.2579	0.00212218	0	0.110515	5.97109	0.0200781	-0.982619	0.149407	0.0201368	0.0463048
AKT Pathway (Translation)	-0.459698	-1.30213	0.577422	0.298273	1.25438	0.598048	0	0.681434	-0.447001	0.161132	-0.555884	0.110326	0	0.681434	0	0.681434	-0.576898	0.102592	0	0.681434	0	0.681434	0.196706	0.292348
Androgen Receptor Pathway	-133.695	-92.5929	-87.1881	-184.849	-148.31	-117.873	21.8674	0.000171605	15.0222	0.000214826	22.8655	0.000166206	22.7754	0.000166685	19.9101	0.00018281	14.4912	0.000218692	47.927	7.89693e-05	14.615	0.000217784	0.00194577	0.00663987
Androgen Receptor Pathway (Apoptosis)	1.62059	-5.94358	-0.829047	-17.2377	0.400944	-6.2315	0	0.158649	0	0.158649	1.35333	0.0861495	0	0.158649	4.2538	0.0252799	0	0.158649	0	0.158649	-0.982619	0.24717	0.196706	0.292348
Androgen Receptor Pathway (Degradation)	-17.6625	-15.7494	-4.03153	-23.5881	-21.4366	-8.70713	4.5426	0.00134945	0	0.00427811	-4.78498	0.0194069	1.00836	0.00324377	5.98509	0.000978002	0	0.00427811	6.69449	0.000840376	-0.924036	0.00557843	0.00298491	0.00932116
Androgen Receptor Pathway (Cell Survival & Cell Growth)	-10.4245	-12.2988	-6.67862	-14.7341	1.32701	-14.3802	0.805401	0.00880927	0.749679	0.00900316	1.49107	0.00677877	5.29148	0.00189102	0.687938	0.00922378	0	0.0121549	1.06283	0.00797385	1.06791	0.00795831	0.0201368	0.0463048
Androgen Receptor Pathway (Gonadotropin Regulation)	-10.1039	-5.09125	-8.83673	-0.848597	-8.16222	-1.7764	0	0.014268	1.26798	0.00648168	3.02541	0.00250595	0	0.014268	1.27045	0.00647232	0	0.014268	1.21386	0.00669091	3.89918	0.00164593	0.00194577	0.00663987
Androgen Receptor Pathway (Histone Modification)	-10.1039	-5.09125	-8.83673	-0.848597	-8.16222	-1.7764	0	0.014268	1.26798	0.00648168	3.02541	0.00250595	0	0.014268	1.27045	0.00647232	0	0.014268	1.21386	0.00669091	3.89918	0.00164593	0.00194577	0.00663987
Androgen Receptor Pathway (Prostate Differentiation & Development)	-10.1039	-5.09125	-8.83673	-0.848597	-8.16222	-1.7764	0	0.014268	1.26798	0.00648168	3.02541	0.00250595	0	0.014268	1.27045	0.00647232	0	0.014268	1.21386	0.00669091	3.89918	0.00164593	0.00194577	0.00663987
Androgen Receptor Pathway (Sexual Differentiation & Sexual Maturation at Puberty)	-10.1039	-5.09125	-8.83673	-0.848597	-8.16222	-1.7764	0	0.014268	1.26798	0.00648168	3.02541	0.00250595	0	0.014268	1.27045	0.00647232	0	0.014268	1.21386	0.00669091	3.89918	0.00164593	0.00194577	0.00663987
ATM Main Pathway	0.157551	-26.15	-11.2072	3.6844	-2.68192	-13.8268	0	0.122349	-0.292999	0.133069	1.78542	0.0737769	-1.12549	0.169002	-0.19243	0.129285	0.133017	0.117779	2.73	0.0568193	-4.21212	0.400204	0.245278	0.350959
ATM Pathway (Apoptosis)	-3.63106	-2.90595	-2.90891	4.07779	-4.47232	-4.14968	0	0.134719	0	0.134719	0.809635	0.0614871	0	0.134719	0	0.134719	0	0.134719	0	0.134719	0	0.134719	0.0388671	0.0716166
ATM Pathway (Apoptosis & Senescense)	2.83748	-2.08779	-3.45351	1.799	1.27866	-3.40831	0	0.677001	0	0.677001	0.809635	0.302385	0	0.677001	0	0.677001	0	0.677001	0	0.677001	-1.14319	0.601536	1	1
ATM Pathway (Cell Cicle Checkpoint Control)	1.67937	1.69944	-2.32046	0	0.197525	-2.91906	0	0.743022	0	0.743022	1.37469	0.0937983	0	0.743022	0	0.743022	0	0.743022	0	0.743022	0	0.743022	0.746886	0.840642
ATM Pathway (Cell Survival)	2.0398	0.67592	-1.55103	-2.61793	-3.19391	-10.7838	0	0.219319	0	0.219319	1.47062	0.0784378	-1.12549	0.465592	0	0.219319	0.133017	0.199849	0	0.219319	-1.31722	0.523893	0.245278	0.350959
ATM Pathway (Checkpoint Activation)	1.67937	1.69944	-2.32046	0	0.709658	-3.40831	0	0.766316	0	0.766316	0.809635	0.268884	0	0.766316	0	0.766316	0	0.766316	0	0.766316	0	0.766316	0.746886	0.840642
ATM Pathway (DNA Repair)	2.68051	0.290681	-3.98635	-1.49308	4.95369	-6.81563	0	0.696554	0.917588	0.393253	1.80273	0.21048	0	0.696554	1.10852	0.34508	0	0.696554	0	0.696554	0	0.696554	0.698535	0.792858
ATM Pathway (G2 Mitosis Progression)	-0.849562	-0.00341938	4.35237	4.15114	-7.529	10.9357	0	0.499849	0	0.499849	0.226327	0.551737	0	0.499849	-1.30095	0.269946	0	0.499849	1.84857	0.998294	-1.14319	0.291839	0.605577	0.699146
ATM Pathway (G2/M Checkpoint Arrest)	-0.451186	-6.30843	-2.8087	1.69619	-0.277999	1.93095	0	0.450368	-1.21059	0.896056	0	0.450368	0	0.450368	0	0.450368	0	0.450368	0	0.450368	-2.4811	0.305726	0.605577	0.699146
ATM Pathway (MDMX Ubiquitination & Degradation)	1.33726	-2.6324	-0.471873	1.39023	1.59612	-2.37984	0	0.81697	0	0.81697	0.809635	0.2616	0	0.81697	0	0.81697	0	0.81697	0.881423	0.233239	-1.14319	0.28465	0.897279	0.924783
ATM Pathway (NF-kB Pathway)	1.14139	-0.278501	-3.37548	-0.859708	3.13108	-5.18233	0	0.494877	0	0.494877	0.809635	0.221838	0	0.494877	0	0.494877	0	0.494877	0	0.494877	0	0.494877	0.3017	0.388312
ATM Pathway (S-Phase Arrest)	3.01179	-5.28182	-4.01178	0	1.64706	-4.59133	0	0.336033	0	0.336033	0.809635	0.165288	0	0.336033	0	0.336033	0	0.336033	0	0.336033	0	0.336033	0.561276	0.665129
ATM Pathway (S-Phase Progression)	-0.891931	-0.879682	0.497585	1.69619	0.218317	0.574072	0	0.635201	-1.21059	0.0168612	0.149584	0.900315	0	0.635201	0	0.635201	0	0.635201	0	0.635201	-2.89489	0.000581289	0.121335	0.199027
ATM Pathway (Synaptic Vesicle Transport)	1.14139	-0.278501	-3.37548	-0.859708	3.13108	-5.18233	0	0.494877	0	0.494877	0.809635	0.221838	0	0.494877	0	0.494877	0	0.494877	0	0.494877	0	0.494877	0.3017	0.388312
DDR Pathway (BRCA1-induced responses)	1.11904	20.358	-1.11692	-9.87784	-2.50387	7.52111	0	0.568275	0.703058	0.675415	0.380098	0.624879	0	0.568275	-2.5054	0.28304	0	0.568275	0	0.568275	5.17286	0.567357	0.897279	0.924783
BRCA1 Main Pathway	7.4933	-9.60626	-13.1953	-27.6839	19.5557	-33.6751	-0.76401	0.339284	0.119281	0.297467	2.61186	0.203266	0.472155	0.282067	0	0.302838	0.747128	0.270566	-1.84857	0.397317	2.90562	0.194231	0.3017	0.388312
cAMP Main Pathway	-170.386	-142.194	-108.266	-222.302	-194.262	-213.873	39.17	7.26164e-05	6.49958	0.00016135	22.4181	0.000107683	24.7181	0.000101828	10.3455	0.000145905	29.3384	9.11743e-05	69.4254	3.81695e-05	6.08122	0.000163145	0.00194577	0.00663987
cAMP Pathway (Axonal Growth)	-2.4469	0.19745	-6.70214	-2.61126	-8.52314	-3.56483	-0.805401	0.0592232	-3.0005	0.498175	-1.96682	0.186206	0	0.0282076	0	0.0282076	0	0.0282076	-2.49162	0.311845	-0.527474	0.0455535	0.09329	0.158829
cAMP Pathway (Cell Growth)	-0.676868	2.77311	-1.61321	2.46857	8.86949	4.89015	0	0.133993	-2.25083	0.0231795	-0.475748	0.0906504	0	0.133993	-6.04556	0.00238244	0	0.133993	-2.49162	0.0195566	-0.527474	0.0869144	0.0707011	0.124303
cAMP Pathway (Cell Proliferation)	1.6267	1.46503	-2.73707	1.54669	8.84823	0.689308	0	0.272119	0	0.272119	0	0.272119	0	0.272119	-6.04556	0.00362674	0	0.272119	0	0.272119	0	0.272119	0.0281858	0.0601834
cAMP Pathway (Cell Survival)	-2.76327	0.488705	2.10255	0.37719	0.841553	3.71532	0	0.407867	-2.25083	0.017959	-0.475748	0.20822	0	0.407867	0	0.407867	0	0.407867	-2.49162	0.0134551	-0.527474	0.193079	0.0388671	0.0716166
cAMP Pathway (Cell Survival & Chemotaxis)	-5.67057	-10.7445	-1.49098	-12.5706	-12.7552	-20.2955	0	0.0102874	-2.25083	0.0253095	-1.02738	0.015299	0	0.0102874	0	0.0102874	2.66939	0.00405974	-2.49162	0.0280577	1.31574	0.00639343	0.0045087	0.0134799
cAMP Pathway (Cytokines Production)	2.0864	2.28441	-3.27075	2.09138	8.02794	0.689308	0	0.238264	0	0.238264	0	0.238264	0	0.238264	-6.04556	0.0029023	0	0.238264	0	0.238264	0	0.238264	0.0281858	0.0601834
cAMP Pathway (Degradation of Cell Cycle Regulators)	2.11824	2.31602	-2.44393	2.00072	7.11993	-7.80098	0	0.801242	0	0.801242	1.67608	0.611673	0	0.801242	-6.04556	0.024684	1.0632	0.815346	0	0.801242	0	0.801242	0.245278	0.350959
cAMP Pathway (Endothelial Cell Redulation)	-2.32384	2.61909	2.07085	0.545643	-1.57814	7.54698	0	0.354451	-2.25083	0.0499422	-6.22937	0.00315628	-0.444042	0.242119	-0.62157	0.207127	-1.32707	0.110801	-2.49162	0.0409133	-2.51031	0.0402919	0.0528075	0.0953415
cAMP Pathway (Cardiovascular Homeostasis)	-2.99625	-9.59639	6.56354	-5.68161	-8.09174	-8.41345	0	0.112952	0	0.112952	1.66046	0.048383	0.286246	0.0972771	0	0.112952	1.5576	0.0509105	2.07697	0.0394701	0	0.112952	0.0388671	0.0716166
cAMP Pathway (Glycogen Synthesis)	-2.76327	0.488705	1.65754	0.37719	0.841553	4.20084	0	0.42308	-2.25083	0.0209111	-0.475748	0.223138	0	0.42308	0	0.42308	0	0.42308	-2.49162	0.0157652	-0.527474	0.207625	0.0388671	0.0716166
cAMP Pathway (Glycolysis)	-5.46431	-2.92105	-3.15057	-0.12018	3.44992	-6.46034	0	0.160568	-2.25083	0.901329	1.11061	0.0620293	0	0.160568	0	0.160568	-1.00455	0.376645	-2.49162	0.975867	-0.527474	0.253089	0.121335	0.199027
cAMP Pathway (Metabolic Energy)	1.99094	-9.21297	-0.151591	-14.0462	-0.729081	-2.4855	0	0.165286	0	0.165286	1.35333	0.0832488	0	0.165286	4.2538	0.0213168	0	0.165286	1.68099	0.0707355	-0.982619	0.271562	0.0528075	0.0953415
cAMP Pathway (Myocardial Contraction)	-49.38	-24.0833	-15.4766	-21.6448	-39.8653	-47.8752	20.8346	0.000268314	3.35099	0.00165601	13.8691	0.000515713	18.0855	0.000343954	7.64226	0.000998062	15.4187	0.000442785	32.2316	0.000106934	3.79701	0.00156765	0.00194577	0.00663987
cAMP Pathway (Oncogenesis)	-2.04138	0.488705	1.65754	-0.751633	1.31619	4.20084	0	0.397822	-2.25083	0.017532	-0.475748	0.202609	0	0.397822	0	0.397822	0	0.397822	-2.49162	0.0131458	-0.527474	0.187853	0.121335	0.199027
cAMP Pathway (Protein Retention)	-3.47374	-0.155641	3.02997	-0.196605	0.841553	4.20084	0	0.550211	-2.25083	0.0440126	-1.86582	0.0673734	0	0.550211	0	0.550211	0	0.550211	-2.49162	0.034021	-0.527474	0.314627	0.3017	0.388312
cAMP Pathway (Regulation of Cytoskeleton)	-6.88836	1.46814	3.19502	-1.25957	-3.82388	-0.464592	0	0.422923	-2.25083	0.548403	-0.475748	0.604709	0	0.422923	0	0.422923	0	0.422923	-2.49162	0.457175	-0.527474	0.62709	0.796253	0.856765
Caspase Cascade Main	77.1527	64.8758	90.8667	173.496	113.326	130.339	6.11463	0.00149178	1.55313	0.0012238	16.3397	0.00238929	-0.851165	0.00110559	-9.92705	0.000765691	-10.0467	0.000762114	-0.524827	0.00112082	0.101009	0.00115072	0.00194577	0.00663987
Caspase Cascade (Activated Tissue Transglutaminase)	-18.7163	-9.09415	4.96332	-19.5614	-19.9536	-7.28651	12.8833	0.0017098	4.50165	0.0101734	16.8784	0.000859205	11.4058	0.00225694	3.51078	0.0130521	6.03621	0.00704034	11.1806	0.00235736	3.2688	0.0138906	0.00670628	0.019202
Caspase Cascade (Apoptosis)	1.64697	0.500587	-3.92735	-2.41355	-12.5098	3.1082	0	0.370988	-1.20898	0.666001	-1.87618	0.872456	-0.692196	0.525351	-0.444636	0.465501	-0.767537	0.54457	0.929495	0.224521	-2.89684	0.795328	1	1
Caspase Cascade (Cell Survival)	-2.42751	3.13235	-2.62043	22.7767	-0.818127	6.8599	0	0.307956	0	0.307956	-0.987718	0.224766	-1.00353	0.223622	0	0.307956	0	0.307956	0.539559	0.364033	0.491274	0.358687	0.796253	0.856765
Caspase Cascade (ICAD Degradation)	1.32486	-0.286333	-6.0833	-5.8734	-9.25651	0.68648	0	0.129429	0	0.129429	-1.62959	0.407529	0	0.129429	-0.444636	0.17823	0	0.129429	0.929495	0.0669672	-1.51505	0.377604	0.438578	0.538712
CD40 Main Pathway	-9.80363	-11.1333	-6.22821	-10.3222	3.09268	-12.2734	-0.571588	0.0269976	0	0.0205351	5.33534	0.00244522	0.884366	0.0137032	4.2538	0.00356128	2.54808	0.00679503	2.16314	0.00793969	-0.16058	0.0221543	0.0201368	0.0463048
CD40 Pathway (Cell Survival)	-6.24484	-4.175	1.96049	-5.78876	0.954576	-0.0473455	0	0.191384	0	0.191384	0	0.191384	0	0.191384	0	0.191384	0.672583	0.106331	0	0.191384	0	0.191384	0.3017	0.388312
CD40 Pathway (Gene Expresion)	0.913494	1.48539	-2.07653	1.50442	0.768864	0.222174	-0.571588	0.114667	0	0.428772	1.10338	0.297918	0.884366	0.481525	0	0.428772	1.48488	0.121895	0	0.428772	0	0.428772	0.3017	0.388312
CD40 Pathway (IKBs Degradation)	-1.49997	2.1165	-2.8935	-1.35342	2.33847	-1.22671	-0.571588	0.868725	0	0.650834	1.10338	0.14138	0.884366	0.195322	0	0.650834	0.812299	0.21712	0.48215	0.348765	0	0.650834	0.3017	0.388312
Cellular Anti Apoptosis Main Pathway	-80.4012	-53.4918	-69.8062	-111.817	-104.552	-95.0722	7.91182	0.000142223	3.13804	0.000182768	9.79043	0.000129271	10.1772	0.000126783	8.74612	0.000136289	1.89233	0.000195528	15.3613	9.83635e-05	3.56848	0.000178592	0.00194577	0.00663987
Cellular Anti Apoptosis Pathway (Apoptosis)	9.09031	-4.42282	-5.71743	7.48226	8.55495	-7.56921	0	0.717277	0	0.717277	1.95093	0.833449	-0.71216	0.572178	0	0.717277	0.960259	0.935117	-0.544791	0.604617	0.953688	0.933578	1	1
Cellular Anti Apoptosis Pathway (Depolarization)	-0.618471	-0.485651	-1.13305	0.149325	-1.72684	1.17804	0	0.336772	0	0.336772	0	0.336772	0	0.336772	0	0.336772	0	0.336772	-0.881423	0.334247	0	0.336772	0.438578	0.538712
Chemokine Main Pathway	-94.8643	-77.5158	-21.9114	-91.0051	-55.8097	-56.7755	13.6393	0.000817081	5.78352	0.00131236	16.2555	0.000703905	16.0352	0.000712685	9.06181	0.00107154	8.93408	0.00107989	32.5793	0.000301752	16.6969	0.000686693	0.00194577	0.00663987
Chemokine Pathway (Cell Activation)	-6.93015	-11.1939	4.90448	-12.5822	-2.71072	-13.9792	0	0.0603337	0	0.0603337	2.72625	0.020383	0.956151	0.0406262	0	0.0603337	1.0632	0.0389038	2.62127	0.0211999	-0.22063	0.0662328	0.0388671	0.0716166
Chemokine Pathway (Gene Expression & Apoptosis)	-1.86198	-1.3818	0.516611	-4.21503	1.63452	-12.1338	0	0.209975	0	0.209975	3.23668	0.0287857	0	0.209975	0	0.209975	1.0632	0.106765	3.12939	0.0305926	-2.36743	0.800238	0.15558	0.24332
Chemokine Pathway (Internalization Degradation Recycling)	-7.53169	-8.0149	1.1497	-7.36566	-0.2736	-0.232478	3.69717	0.00861391	0	0.090154	0.599971	0.0589871	0	0.090154	0	0.090154	0	0.090154	1.72997	0.027667	5.477	0.00349517	0.0141714	0.0363022
Chromatin Main Pathway	0.850817	-0.999693	-5.17753	-1.96803	3.57669	-5.22097	0	0.33719	0	0.33719	1.36799	0.0974344	0	0.33719	0	0.33719	0	0.33719	0	0.33719	0.969514	0.140229	0.196706	0.292348
Chromatin Pathway (Octamer Sliding)	0	0	0	0	0	0	0		0		0		0		0		0		0		0		1	1
Chromatin Pathway (Octamer Transfer)	0	0	0	0	0	0	0		0		0		0		0		0		0		0		1	1
Circadian Main Pathway	2.59507	1.92434	-0.943906	-6.54564	2.06262	-3.32245	0	0.655762	0	0.655762	1.15658	0.266453	0	0.655762	0	0.655762	-2.32913	0.325037	-1.00964	0.845918	0	0.655762	0.796253	0.856765
CREB Main Pathway	-131.269	-107.272	-105.602	-205.424	-155.033	-148.038	28.4233	9.63144e-05	23.5161	0.00011091	27.1628	9.98326e-05	18.8406	0.000127337	16.8481	0.00013521	18.2661	0.00012955	53.4571	4.95169e-05	15.0255	0.000142925	0.00194577	0.00663987
CREB Branch Gene Expression Pathway	-5.45653	-13.2921	-14.7055	-25.2955	-14.0203	-16.0932	11.8969	0.000148888	5.25133	0.000578442	2.44927	0.00115872	-0.0522728	0.00234275	0	0.00230638	-0.93018	0.00306691	8.50462	0.000284975	5.88838	0.000499751	0.00194577	0.00663987
Cytokine Main Pathway	-9.29549	-5.57116	-4.68227	2.19591	-23.3734	5.96223	0	0.224513	0	0.224513	0	0.224513	0	0.224513	0	0.224513	0	0.224513	2.59148	0.101261	5.90065	0.0381486	0.196706	0.292348
DDR pathway Apoptosis	5.95412	-11.7991	-13.9557	-4.16594	5.84131	-10.9437	0	0.241852	1.91364	0.123349	2.33097	0.106526	0	0.241852	0	0.241852	0	0.241852	0	0.241852	3.45846	0.0720399	0.3017	0.388312
DDR Main pathway	1.3346	1.32716	-1.91386	-1.96401	0.408653	-2.29906	0	0.495627	1.91364	0.0182529	1.63289	0.0283937	0	0.495627	0	0.495627	0	0.495627	0	0.495627	3.45846	0.00242929	0.245278	0.350959
DNA Repair Mechanisms Pathway	9.37403	-25.6144	-15.6206	-28.8796	18.9516	-20.4906	3.69717	0.141612	1.66534	0.195835	-9.58045	0.924951	0.498824	0.235579	1.4205	0.203606	0.817718	0.224015	0.0355658	0.25337	4.27512	0.129137	0.3017	0.388312
EGFR Main Pathway	-22.7744	-24.5206	3.13892	-41.0564	-19.7643	-21.1716	0.184445	0.0144465	0.0416071	0.0148244	3.60781	0.00799857	11.1276	0.00258197	4.2538	0.00719562	1.15663	0.0121483	3.46566	0.0081889	-2.41973	0.0234867	0.00982327	0.0256464
ErbB Family Main Pathway	-20.7846	-40.4774	-15.1125	-67.5765	-27.2196	-27.0177	0.756033	0.0071928	0	0.00789018	4.37299	0.00470423	4.83583	0.00446468	5.51806	0.00413704	5.97173	0.00393469	2.67221	0.00572294	0.434062	0.00748069	0.00194577	0.00663987
ErbB Family Pathway (Anti-Apoptosis)	0.865754	-3.2827	3.0078	-9.50267	-0.276378	-1.56895	0.756033	0.209683	0	0.357903	0	0.357903	0	0.357903	0	0.357903	0	0.357903	0	0.357903	0	0.357903	0.3017	0.388312
ERK Signaling Main Pathway	-287.998	-230.847	-206.193	-234.32	-297.752	-344.235	51.3121	2.35158e-05	37.6827	2.9146e-05	25.5928	3.55372e-05	17.9161	4.04708e-05	37.6776	2.91484e-05	35.6933	3.00967e-05	82.2903	1.48952e-05	36.7865	2.95698e-05	0.00194577	0.00663987
Erythropoeitin Main Pathway	-51.9982	-70.9182	-2.84263	-103.273	-69.1963	-48.8024	0.756033	0.00753019	0.458746	0.00768832	11.0203	0.0038234	8.60024	0.00445605	7.25384	0.00486068	3.5478	0.00621545	5.99433	0.00527843	0.00184349	0.0079389	0.00194577	0.00663987
Estrogen Main Pathway	-111.97	-97.1278	-129.404	-169.614	-176.949	-158.932	11.8524	8.94497e-05	0.978647	0.000127861	16.9654	7.62373e-05	3.46495	0.000117572	15.3408	8.01661e-05	4.33991	0.000114189	28.9538	5.33823e-05	10.1058	9.45782e-05	0.00194577	0.00663987
Fas Signaling Pathway (Negative)	-1.45998	-12.1943	-8.85664	6.24444	-5.18943	7.78558	0	0.519417	1.20898	0.337605	4.6242	0.089954	0.692196	0.407925	-0.444636	0.601272	0.767537	0.396991	1.5749	0.294247	4.4668	0.095595	0.3017	0.388312
Fas Signaling Pathway (Positive)	-2.65063	0.507797	-3.46164	2.77391	-2.45987	-0.904697	-0.571588	0.650159	0	0.329571	3.01387	0.00823724	0.884366	0.101352	0	0.329571	0.812299	0.11161	0	0.329571	0.536652	0.161739	0.09329	0.158829
FLT3 Main Pathway	-16.6716	-28.7288	-5.65557	-19.8027	-7.36584	-36.4467	0.756033	0.00973031	0.547119	0.010149	7.41358	0.00289439	0.0126544	0.0113181	4.94174	0.00441584	0.885542	0.00948075	3.33212	0.00591357	-1.86799	0.016853	0.00194577	0.00663987
G-protein Pathway (Ras family GTPases)	-0.78898	-4.96844	0.500706	-15.0103	-5.59087	-8.8748	0.756033	0.036438	0	0.0539622	2.12528	0.0186612	0.571579	0.0400433	4.2538	0.00735295	0	0.0539622	9.77684	0.00108785	0	0.0539622	0.00670628	0.019202
Glucocorticoid Receptor Main Pathway	-82.3658	-45.8133	-61.7123	-43.6437	-95.7985	-47.6282	3.04446	0.000696355	4.18632	0.000642887	13.3859	0.000351551	-2.84856	0.00107273	4.8723	0.000613105	-0.695975	0.000912446	11.8768	0.000386375	7.85719	0.000501138	0.00194577	0.00663987
Glucocorticoid Receptor Pathway (Cell cycle arrest)	0	-1.2361	0.532862	0	-1.11134	1.6784	0	0.961034	0	0.961034	0.826893	0.112617	0	0.961034	0	0.961034	0	0.961034	0	0.961034	0	0.961034	0.796253	0.856765
Glucocorticoid Receptor Pathway (Cell cycle progression)	-0.834511	1.28531	-0.535908	-0.560168	-0.71896	-0.820273	0	0.325216	0	0.325216	0	0.325216	0	0.325216	0	0.325216	0	0.325216	0	0.325216	0	0.325216	0.0388671	0.0716166
Glucocorticoid Receptor Pathway (Gene expression)	4.28878	-7.54685	-14.9359	-16.8601	-1.35038	-20.7651	3.69717	0.0206005	0.460613	0.0531085	8.00926	0.00685248	-0.512616	0.0719514	5.52425	0.0126415	-1.75917	0.10718	2.31843	0.0304508	4.38754	0.0170622	0.0201368	0.0463048
Glucocorticoid Receptor Pathway (Inflammatory cytokines)	-71.8372	-34.6407	-33.8865	-16.0783	-91.0469	-24.2885	-0.652715	0.0138074	3.7257	0.00956333	2.8143	0.0103061	-2.33595	0.0159876	-0.651947	0.0138065	1.0632	0.0119278	8.74161	0.00643085	3.93755	0.00939963	0.00194577	0.00663987
Glucocorticoid Receptor Pathway (SMAD signaling)	-3.22962	-3.88549	-1.65994	-0.135003	-0.548469	3.49504	0	0.399008	0	0.399008	0.847944	0.148355	0	0.399008	0	0.399008	0	0.399008	1.46212	0.0717689	0	0.399008	0.0388671	0.0716166
GPCR Main Pathway	-122.15	-114.641	-97.4977	-189.052	-178.332	-181.438	16.355	0.000172345	6.78092	0.000229987	15.7608	0.000175379	8.79833	0.000216132	13.5845	0.000187048	10.6715	0.000204149	34.0216	0.000105183	5.76238	0.000237382	0.00194577	0.00663987
GPCR Pathway (Gene expression)	-22.3665	-14.4771	-10.1055	-19.4566	-11.3137	-17.5871	-0.571588	0.000536273	0	0.000451605	3.00814	0.000198377	0.87933	0.000350311	0	0.000451605	1.69784	0.000279459	0.527017	0.000387273	-0.249315	0.000486424	0.00194577	0.00663987
Growth Hormone Main Pathway	-21.3573	-17.8382	2.05503	-31.6709	-8.00803	-33.1847	0.756033	0.0186675	-0.723816	0.0250207	3.55409	0.0110601	4.83583	0.00881458	4.94174	0.00865384	1.81572	0.0152399	3.11623	0.0119733	-0.548437	0.0241528	0.00982327	0.0256464
Growth Hormone Pathway (Cell survival)	-1.79384	1.13638	-0.30363	0.357978	0	-3.50433	0.756033	0.0904309	0	0.365376	0	0.365376	0	0.365376	0	0.365376	0	0.365376	0	0.365376	0	0.365376	0.477675	0.57881
Growth Hormone Pathway (Gene expression)	-14.4051	-19.0241	-0.503105	-22.2369	-2.88563	-21.8971	0	0.018308	0	0.018308	3.55409	0.00732949	0	0.018308	4.94174	0.00529547	1.81572	0.0112922	2.94865	0.00849248	-1.22849	0.0258808	0.00298491	0.00932116
Growth Hormone Pathway (Glucose uptake)	-21.3573	-17.8382	2.05503	-31.6709	-8.00803	-33.1847	0.756033	0.0186675	-0.723816	0.0250207	3.55409	0.0110601	4.83583	0.00881458	4.94174	0.00865384	1.81572	0.0152399	3.11623	0.0119733	-0.548437	0.0241528	0.00982327	0.0256464
Growth Hormone Pathway (Protein synthesis)	-2.65959	1.13638	-0.30363	1.04266	0	-2.8747	0	0.436011	0	0.436011	0	0.436011	0	0.436011	0	0.436011	0	0.436011	0	0.436011	0	0.436011	0.605577	0.699146
GSK3 Main Pathway	-127.27	-102.817	-103.553	-154.81	-185.916	-164.659	14.5413	0.000103668	1.8682	0.000156629	8.13562	0.000127191	8.86169	0.000124226	38.1495	5.19627e-05	11.1073	0.000115563	47.7122	4.02532e-05	-6.26985	0.000207938	0.00194577	0.00663987
GSK3 Pathway (Degradation)	-0.359486	2.13999	5.63783	-1.37751	-1.47638	0.639523	2.13109	0.303572	0.855167	0.991626	-2.28632	0.03539	0.704318	0.888237	0.0976621	0.516241	0	0.467101	-0.422936	0.294625	-2.18365	0.0394926	0.605577	0.699146
GSK3 Pathway (Gene expression)	-6.75835	1.53967	-16.9591	0.540021	-9.21744	0.676258	2.10507	0.0631507	0	0.154201	6.19408	0.0133725	0.594655	0.119441	1.31034	0.0880549	1.27832	0.0892558	0	0.154201	0	0.154201	0.15558	0.24332
GSK3 Pathway (Translation)	1.13269	0.213828	-3.19327	-5.29067	1.23589	-3.97466	1.95694	0.0269242	0.855167	0.0842007	4.78022	0.00266155	0.769173	0.0924745	0.801289	0.0892882	0	0.216169	0	0.216169	2.4489	0.0169076	0.121335	0.199027
Hedgehog Main Pathway	-2.05907	-8.139	-3.77235	-10.1741	-18.5069	-10.1672	0	0.0138912	0	0.0138912	7.00849	0.00115244	5.93444	0.00158555	1.30095	0.00805032	0	0.0138912	5.89953	0.00160258	5.54286	0.00178952	0.00194577	0.00663987
Hedgehog Pathway (Repression of target genes(Hh & BMP))	-0.55738	-2.95889	0.315496	-6.27159	-6.16636	-5.89952	0	0.0313826	-1.60594	0.16238	3.65644	0.00187028	0	0.0313826	0	0.0313826	0	0.0313826	0	0.0313826	1.22286	0.0106004	0.0281858	0.0601834
Hedgehog Pathway (Target genes(WNT & Ptc & BMP))	-0.275243	-1.01995	-0.695873	2.85838	-0.663262	-1.24521	0	0.791203	0	0.791203	1.34174	0.0587362	0	0.791203	0	0.791203	0	0.791203	0	0.791203	0.759002	0.193672	0.0388671	0.0716166
HGF Main Pathway	-23.1199	-38.6389	-15.4512	-50.0723	-41.4854	-47.565	1.10132	0.00121796	0	0.00139633	7.59214	0.000579457	4.83583	0.000784651	11.2661	0.000396595	4.95269	0.000774358	7.71276	0.000572038	6.28949	0.000667302	0.00194577	0.00663987
HGF Pathway (Anoikis)	-18.1477	-17.0464	-2.8569	-32.3408	-13.7271	2.18758	0	0.0410895	0	0.0410895	0.187065	0.0393027	0	0.0410895	3.0677	0.0203717	-0.840379	0.0503008	1.68099	0.0277699	-0.982619	0.0520734	0.0281858	0.0601834
HGF Pathway (Cell adhesion and cell mirgation)	2.43585	-24.0917	-11.3723	-14.7002	-29.6491	-47.5351	1.10132	0.0259121	0	0.0310061	5.26109	0.0136297	0	0.0310061	8.19836	0.00894954	5.79307	0.012605	5.57636	0.0130114	7.54462	0.00980553	0.00670628	0.019202
HGF Pathway (Cell cycle progression)	-11.4925	-1.86901	0.606031	-0.315225	-6.41745	2.23707	0	0.229747	0	0.229747	0	0.229747	0	0.229747	-1.1861	0.458252	-0.840379	0.37761	0	0.229747	1.02701	0.122615	0.366157	0.464609
HGF Pathway (Cell polarity & motility)	0	0	0	0.409881	0	0	0	0.363217	0	0.363217	0	0.363217	0	0.363217	0	0.363217	0	0.363217	0.450983	0.00250491	0	0.363217	0.948533	0.970169
HGF Pathway (Cell scattering)	-3.84387	-13.1211	-3.05808	-31.3561	-4.06741	-3.96594	0	0.0819243	0	0.0819243	0.187065	0.0777958	0	0.0819243	4.2538	0.0266948	0	0.0819243	1.68099	0.0518399	-0.982619	0.10776	0.00194577	0.00663987
HGF Pathway (Cell survival)	-3.84387	-13.1211	-3.05808	-31.3561	-4.06741	-3.96594	0	0.0819243	0	0.0819243	0.187065	0.0777958	0	0.0819243	4.2538	0.0266948	0	0.0819243	1.68099	0.0518399	-0.982619	0.10776	0.00194577	0.00663987
HGF Pathway (IP3 pathway)	-3.84387	-10.7227	-5.14671	-23.2163	-3.3164	-3.02662	0	0.0511715	0	0.0511715	-0.338426	0.0581958	0	0.0511715	4.2538	0.0117224	0	0.0511715	1.68099	0.0276638	0	0.0511715	0.00194577	0.00663987
HGF Pathway (PKC pathway)	0.862843	0	0	-2.12316	-0.793016	0	0	0.447605	0	0.447605	0	0.447605	4.83583	5.89764e-05	0	0.447605	0	0.447605	0	0.447605	0	0.447605	0.401387	0.504551
HIF1-Alpha Main Pathway	-13.1981	-18.3532	-11.246	-6.33422	-14.8573	-4.1876	4.5426	0.000740774	0	0.00336223	-2.47154	0.0093743	0.141979	0.00318573	0	0.00336223	-0.93018	0.0048482	8.01339	0.000293313	2.79978	0.0012623	0.00194577	0.00663987
HIF1Alpha Pathway (Gene expression)	-0.826653	-9.21281	-6.64212	-1.75893	-8.12563	-9.79796	0	0.0120206	0	0.0120206	0.436596	0.00912374	-0.507922	0.0168134	0	0.0120206	-0.93018	0.0225015	0	0.0120206	-0.153282	0.0132791	0.00298491	0.00932116
HIF1Alpha Pathway (HIF1alpha degradation)	0.197213	-1.13428	-0.683227	0.636456	0.0424356	-1.2541	-0.76401	0.261449	0	0.297221	-0.621308	0.453762	0.6499	0.0232249	0	0.297221	0	0.297221	0.881423	0.0106865	1.87378	0.000847704	0.3017	0.388312
HIF1Alpha Pathway (NOS pathway)	-1.43808	-7.96381	-11.5974	-0.14529	-11.7992	-6.78414	0	0.0219388	0	0.0219388	-0.518494	0.0292902	-0.507922	0.029115	0	0.0219388	-0.93018	0.0371184	0	0.0219388	-1.31722	0.0466451	0.00982327	0.0256464
HIF1Alpha Pathway (p53 Hypoxia pathway)	-0.228118	0.576976	-0.5168	-1.80008	0.54156	-1.2541	-0.76401	0.452833	0	0.303733	-0.621308	0.673125	0.6499	0.0374321	0	0.303733	0	0.303733	0.881423	0.0191174	2.38713	0.000770732	0.196706	0.292348
HIF1Alpha Pathway (Pyruvate)	-2.75073	-5.74956	-7.8339	1.70432	-4.66238	-6.3347	0	0.0271508	0	0.0271508	0.436596	0.0191227	-0.507922	0.0416364	0	0.0271508	-0.93018	0.06032	0	0.0271508	-0.153282	0.030822	0.0388671	0.0716166
HIF1Alpha Pathway (VEGF pathway)	-0.394726	-8.81905	-3.3997	-3.43928	-9.34998	-7.19576	5.30661	0.000714851	0	0.0134721	0.436596	0.00994838	-0.507922	0.0195098	0	0.0134721	-0.93018	0.0269366	6.23601	0.000485339	-0.153282	0.0150346	0.0045087	0.0134799
Hypoxia pathway EMT 1	-3.78459	-0.3709	-1.3372	1.64269	-0.549238	0.599291	0	0.441067	0	0.441067	0	0.441067	4.83583	0.000793432	-1.1861	0.498134	-0.840379	0.795449	2.63412	0.00760611	-1.64509	0.239077	0.518605	0.617284
Hypoxia pathway EMT 2	-3.78459	-0.3709	-1.3372	1.64269	-0.549238	0.599291	0	0.441067	0	0.441067	0	0.441067	4.83583	0.000793432	-1.1861	0.498134	-0.840379	0.795449	2.63412	0.00760611	-1.64509	0.239077	0.518605	0.617284
Hypoxia pathway EMT 3	-3.78459	-0.3709	-1.3372	1.64269	-0.549238	0.599291	0	0.441067	0	0.441067	0	0.441067	4.83583	0.000793432	-1.1861	0.498134	-0.840379	0.795449	2.63412	0.00760611	-1.64509	0.239077	0.518605	0.617284
Hypoxia pathway EMT 4	-3.78459	-0.3709	-1.3372	1.64269	-0.549238	0.599291	0	0.441067	0	0.441067	0	0.441067	4.83583	0.000793432	-1.1861	0.498134	-0.840379	0.795449	2.63412	0.00760611	-1.64509	0.239077	0.518605	0.617284
IGF1R Main Pathway	-33.2696	-57.4888	-26.1168	-45.6449	-34.0043	-47.8926	10.7658	0.00011333	6.88534	0.000165225	22.2221	4.27314e-05	9.43053	0.000128634	7.54493	0.000154666	8.20497	0.000144896	21.0042	4.70054e-05	6.41775	0.000173233	0.00194577	0.00663987
IGF1R Signaling Pathway (Cell survival)	-1.93853	-23.3348	-14.0069	-12.4507	-14.7205	-7.48681	0	0.00867831	0	0.00867831	0.258981	0.00797672	-1.12549	0.0126842	0	0.00867831	-0.93018	0.0118571	-0.777186	0.0112523	-3.52833	0.0307576	0.00298491	0.00932116
IGF1R Signaling Pathway (Glucose uptake)	-0.576013	-2.39841	2.08863	-8.96647	-0.0324314	-0.93932	0	0.297365	0	0.297365	0.525491	0.193509	0	0.297365	0	0.297365	0	0.297365	0	0.297365	-0.982619	0.619142	0.09329	0.158829
IGF1R Signaling Pathway (Glycogen synthesis)	0.865754	0.518202	0	-0.684684	-1.46074	-0.149611	0.756033	0.0450873	0	0.67542	0	0.67542	0	0.67542	0	0.67542	0	0.67542	0	0.67542	0	0.67542	0.477675	0.57881
IGF1R Signaling Pathway (IKB degradation)	-4.66426	-4.92557	1.80152	-4.02794	-3.1393	0.0642144	-0.571588	0.152062	0	0.0796867	1.62887	0.0149968	0.884366	0.0309465	0	0.0796867	0.812299	0.0333155	0	0.0796867	-0.982619	0.242367	0.15558	0.24332
IGF1R Signaling Pathway (Protein synthesis)	-0.760646	-0.819385	1.01251	-0.0425278	0.799865	-1.13263	1.3459	0.00944684	0	0.686738	2.19654	0.00137582	0	0.686738	-0.0973255	0.877086	0	0.686738	0	0.686738	1.37948	0.00864334	0.09329	0.158829
IL-10 Main Pathway	-9.62707	-10.6844	-4.02108	-4.81564	-18.5019	-2.26954	1.74149	0.00911476	0	0.0189943	4.67114	0.00311912	1.00353	0.0123231	4.73397	0.00305423	1.51583	0.00998081	6.23773	0.00188694	5.24362	0.00258248	0.00194577	0.00663987
IL-10 Pathway (Gene expression)	-4.50277	-6.21231	-3.06171	1.25941	-2.02386	-6.14147	0	0.0310684	0	0.0310684	1.67608	0.00690636	0	0.0310684	4.73397	0.000884525	1.0632	0.0115334	1.46909	0.00817526	0	0.0310684	0.0141714	0.0363022
IL-10 Pathway (Stability determination)	-0.957745	-0.361563	-1.50163	0.330084	-0.665157	1.09019	0	0.406422	0	0.406422	0	0.406422	0	0.406422	0.480167	0.0821661	0	0.406422	1.46909	0.00500439	0	0.406422	0.15558	0.24332
IL-10 Pathway (Translational modulation)	-1.84219	-0.996734	-1.34117	0.449351	-2.12357	-6.14561	0	0.078533	0	0.078533	1.67608	0.00978589	0	0.078533	0.480167	0.0410257	1.0632	0.0197132	1.46909	0.0123	0	0.078533	0.00982327	0.0256464
IL-2 Main Pathway	-72.9429	-55.8478	-22.4659	-57.2771	-48.2224	-54.1424	7.5159	0.000319108	3.77783	0.000433881	7.58508	0.000317351	5.72019	0.00036904	9.92759	0.000264112	10.9782	0.000243725	4.153	0.000420364	-1.27463	0.000677439	0.00194577	0.00663987
IL-2 Pathway (Actin reorganization)	-7.53717	-2.31043	-5.31146	-6.83849	-4.57748	-4.43516	0	0.00106743	0.723816	0.000582278	0	0.00106743	0	0.00106743	0	0.00106743	0	0.00106743	0.895253	0.000509198	0	0.00106743	0.00194577	0.00663987
IL-2 Pathway (Apoptosis)	0.303818	-6.81456	-1.58953	-5.90639	-2.18129	-0.137797	0	0.0752912	0	0.0752912	0.827837	0.0329965	0	0.0752912	4.2538	0.00224916	0	0.0752912	1.68099	0.0151789	-0.697231	0.156712	0.0201368	0.0463048
IL-2 Pathway (Apoptosis inhibition)	-5.93531	-8.01657	-2.32539	-10.3214	-1.81276	1.12043	0	0.0482707	0	0.0482707	0.827837	0.0276962	0	0.0482707	4.2538	0.00399796	0	0.0482707	1.68099	0.0162079	0	0.0482707	0.0201368	0.0463048
IL-2 Pathway (Protein synthesis)	-5.27339	-3.99712	2.72699	-1.84494	0.253577	0.889798	0	0.377741	0.723816	0.18244	0	0.377741	0	0.377741	0	0.377741	0	0.377741	0.895253	0.15285	0	0.377741	0.698535	0.792858
IL-6 Main Pathway	-65.0925	-24.483	-27.1185	19.638	-8.96413	-15.3714	2.24787	0.102904	5.95276	0.0679665	0.104798	0.131307	0.0880183	0.131559	4.45278	0.0802919	1.48211	0.112244	10.2447	0.042709	9.00892	0.048723	0.0388671	0.0716166
IL-6 Pathway (IKBs degradation)	-4.06981	-4.92557	1.80152	-4.638	-3.1393	0.0642144	-0.571588	0.151687	0	0.0795056	1.10338	0.0247848	0.884366	0.0308884	0	0.0795056	0.812299	0.0332518	0	0.0795056	0	0.0795056	0.15558	0.24332
ILK Main Pathway	-182.292	-219.878	-129.621	-232.675	-246.014	-311.425	26.6423	0.000182096	19.4266	0.000209854	4.77849	0.000283379	23.3197	0.000194297	35.9185	0.000152571	32.2093	0.000163637	72.9279	7.95431e-05	10.7711	0.00025009	0.00194577	0.00663987
ILK Pathway (Apoptosis)	-74.3139	-103.471	-40.8588	-70.8156	-73.523	-152.127	12.6067	0.00144208	12.3064	0.00146214	9.45122	0.00167027	2.17618	0.00237981	17.4041	0.00116174	17.704	0.00114646	20.4549	0.00101687	9.9925	0.00162826	0.00194577	0.00663987
ILK Pathway (Cell adhesion cell motility & opsonization)	-76.8083	-99.4593	-40.2374	-58.8455	-64.7099	-147.472	11.8507	0.00182918	12.3064	0.00178961	8.96123	0.00210548	2.17618	0.00297185	13.1503	0.00171896	17.704	0.0013899	18.7739	0.00132375	10.9751	0.00190814	0.00194577	0.00663987
ILK Pathway (Cell cycle proliferation)	-67.8893	-105.032	-42.991	-66.4725	-57.8855	-149.544	11.8507	0.00205134	12.3064	0.00200738	11.4848	0.00208746	2.17618	0.00331643	17.4041	0.00158405	17.704	0.0015626	20.4549	0.0013811	10.9751	0.00213903	0.00194577	0.00663987
ILK Pathway (Cell migration/retraction)	-69.8565	-98.0448	-40.7507	-61.5562	-57.8023	-147.027	11.8507	0.00208439	12.3064	0.00203857	8.90176	0.00241206	2.17618	0.00341445	13.1503	0.00195679	16.9772	0.00163114	18.7739	0.00150051	10.9751	0.00217589	0.00194577	0.00663987
ILK Pathway (Cell motility)	-52.3087	-137.446	-44.5754	-102.532	-81.0777	-187.504	17.7451	0.0030683	17.4248	0.00310466	19.1602	0.00291354	7.91644	0.00445386	20.3271	0.00279277	20.3231	0.00279318	26.1906	0.00226798	13.7427	0.00356101	0.00194577	0.00663987
ILK Pathway (Cytoskeletal reorganization)	-72.6332	-105.756	-42.9333	-64.8983	-72.209	-158.238	11.8507	0.0019938	12.8951	0.00190162	8.59996	0.0023163	2.74775	0.00306539	13.1503	0.00187986	18.5599	0.00148089	22.1764	0.00126955	10.1575	0.00215468	0.00194577	0.00663987
ILK Pathway (G2-phase arrest)	-67.8893	-105.032	-42.991	-66.4725	-57.8855	-149.544	11.8507	0.00205134	12.3064	0.00200738	11.4848	0.00208746	2.17618	0.00331643	17.4041	0.00158405	17.704	0.0015626	20.4549	0.0013811	10.9751	0.00213903	0.00194577	0.00663987
ILK Pathway (Induced cell proliferation)	-8.25861	-3.07569	-6.18325	-9.6083	-5.9551	-7.15642	0	0.000737088	0.787358	0.000438914	-1.20817	0.00182367	-1.12549	0.00170559	1.31034	0.000319204	3.97835	8.04294e-05	0	0.000737088	-0.835612	0.0013571	0.00194577	0.00663987
ILK Pathway (Regulation of intermediate filaments)	-78.5677	-100.697	-46.561	-56.8463	-64.7099	-147.939	11.8507	0.00156241	12.3064	0.00152885	8.96123	0.00179671	2.17618	0.00253019	13.1503	0.00146889	17.704	0.00118943	18.7739	0.0011332	10.9751	0.00162939	0.00194577	0.00663987
ILK Pathway (Regulation of junction assembly of desmosomes)	-78.639	-100.769	-42.4535	-56.4816	-64.7099	-149.486	11.8507	0.00189017	12.3064	0.0018497	8.96123	0.00217246	2.17618	0.00305472	13.1503	0.00177742	17.704	0.00144024	18.7739	0.00137234	10.9751	0.00197089	0.00194577	0.00663987
ILK Pathway (Wound healing)	-76.8083	-99.4593	-40.2374	-58.8455	-64.7099	-147.928	12.3664	0.00181169	12.932	0.00176347	7.44761	0.00230347	2.93892	0.00289731	13.1503	0.00174528	18.5752	0.00135669	18.7739	0.00134451	11.5196	0.00188681	0.00194577	0.00663987
Integrin SIgnaling Main Pathway	-90.0263	-135.587	-43.8351	-145.706	-93.1454	-186.753	15.5479	0.00138853	16.808	0.00132971	16.1333	0.00136083	5.34424	0.00199705	23.0774	0.00107734	18.678	0.00124775	30.196	0.000856332	14.416	0.001444	0.00194577	0.00663987
Integrin SIgnaling Pathway (Cell survival)	-0.140376	-37.5669	-19.2719	-52.2491	-32.8709	-55.6948	4.79849	0.00679313	0	0.0117375	9.15336	0.00429601	0	0.0117375	12.4522	0.00310326	5.79307	0.00609949	10.6727	0.00369013	11.7221	0.00332976	0.00194577	0.00663987
Integrin SIgnaling Pathway (Cytoskeleton contraction integrin modulation cell invasion and migration)	-5.04831	-14.6169	-2.61804	-30.9903	-17.4686	-16.4905	0	0.0171328	0	0.0171328	2.80438	0.00861369	0	0.0171328	4.2538	0.00619873	0	0.0171328	0.978	0.0133729	-1.22849	0.023681	0.00194577	0.00663987
Integrin SIgnaling Pathway (Focal adhesion and stress fibers)	2.06187	0.473702	1.31199	-23.3196	-5.89946	-4.5066	0	0.257754	0	0.257754	3.05325	0.0944744	2.14083	0.127469	0	0.257754	0.973985	0.187404	0.441894	0.223207	-0.736592	0.326262	0.366157	0.464609
Integrin SIgnaling Pathway (Translocates to the nucleus)	-4.00162	-5.33393	2.50239	-14.606	2.46275	-6.58035	0	0.163787	4.50165	0.0202169	1.25341	0.0884932	0.455649	0.130804	4.2538	0.0224422	0	0.163787	4.2901	0.0220997	0	0.163787	0.0707011	0.124303
Interferon Main Pathway	-9.91792	-28.068	-6.76725	-16.9853	-20.2505	-25.5284	4.24115	0.00134505	0	0.00345296	5.59063	0.00102721	-2.04453	0.00578213	6.42056	0.000875798	1.98706	0.00217719	1.18347	0.00261205	1.66859	0.00233851	0.00194577	0.00663987
Interferon Pathway (Gene expression)	-1.56486	-6.28619	-4.97361	-1.645	-4.20889	-10.8969	0	0.0175988	0	0.0175988	2.93024	0.00260144	0	0.0175988	3.06537	0.00241312	1.0632	0.00821307	0	0.0175988	1.13962	0.00780047	0.00194577	0.00663987
Interferon Pathway (Transcription)	-0.9983	0	0.421514	0.489955	-0.163884	-0.541756	0	0.595456	0	0.595456	0.570741	0.0295807	0	0.595456	0	0.595456	0	0.595456	0	0.595456	0	0.595456	0.401387	0.504551
Interferon Pathway (Translation)	-0.459698	-2.30976	-0.602396	-0.544683	2.73873	0	0	0.781367	0	0.781367	-1.18413	0.200503	0	0.781367	-0.898615	0.34267	0	0.781367	0	0.781367	1.07351	0.116661	0.477675	0.57881
IP3 Main Pathway	-47.3472	-96.9572	-45.0742	-97.8403	-72.273	-84.3705	26.1665	0.000138113	15.8886	0.000232044	20.5784	0.000181957	15.3976	0.000238186	18.0185	0.000207493	19.1556	0.000195655	26.4988	0.000135929	16.5078	0.000224567	0.00194577	0.00663987
IP3 Pathway (Gene expression)	-0.146062	-15.9815	-10.1225	-5.16183	-12.35	-3.65127	0.805401	0.0155787	0.749679	0.0159622	1.22262	0.0130199	-0.507922	0.0282564	0	0.0223203	-0.93018	0.0345589	-1.42309	0.0439747	-1.31722	0.041735	0.00982327	0.0256464
JAK mStat Main Pathway	-16.1069	-10.5914	-0.118118	-9.25025	-6.37202	-7.5612	0.543977	0.00904476	0	0.0116278	3.70892	0.00249126	0.617568	0.00874891	0	0.0116278	1.20516	0.00674916	1.65113	0.00558107	-1.29952	0.0220528	0.00298491	0.00932116
JAK mStat Pathway (Akt pathway)	-15.8687	-59.5429	-46.4588	-72.9304	-73.3916	-91.0578	14.0265	0.000979965	0	0.0025286	5.13378	0.00175395	2.06744	0.00217606	6.64693	0.00158158	0.752525	0.00239302	18.8809	0.000730675	-0.706164	0.0026641	0.00194577	0.00663987
JAK mStat Pathway (JAK degradation)	-3.12234	-9.53844	-8.2574	0.301091	-0.933968	-7.96678	0	0.0349817	0	0.0349817	5.51958	0.00172612	0.0648545	0.0334715	-0.0976621	0.0374009	0.752525	0.0212552	1.06834	0.0174026	3.25307	0.0050224	0.00982327	0.0256464
JNK Main Pathway	-136.885	-102.741	-132.009	-209.473	-201.611	-172.258	8.07411	0.000198016	-1.15845	0.00025964	3.635	0.000225175	1.95726	0.00023658	8.67878	0.000194626	11.3552	0.000180428	30.6721	0.000107665	-2.83535	0.000273156	0.00194577	0.00663987
JNK Pathway (Apoptosis Inflammation Tumorigenesis Cell Migration)	-7.92015	-14.7504	-11.8454	-17.5133	-8.80054	-24.2968	0	0.00236103	0.361468	0.0021118	3.65229	0.000837487	0.974397	0.00175636	0	0.00236103	4.90853	0.000610779	0	0.00236103	-0.6856	0.00293541	0.00194577	0.00663987
JNK Pathway (Insulin signaling)	-5.99916	1.64629	2.8422	-10.5349	-0.301559	-1.63673	0	0.310297	-0.558628	0.430056	-1.6668	0.76087	0.0203342	0.306533	0	0.310297	-0.926109	0.526635	0	0.310297	0	0.310297	0.605577	0.699146
Mab targets	-4.47534	-5.20111	4.84379	-7.48413	-10.1374	-12.2964	0	0.0640016	0	0.0640016	0	0.0640016	3.4954	0.0126371	0	0.0640016	0	0.0640016	-1.09498	0.112721	0	0.0640016	0.0388671	0.0716166
MAPK Family Main Pathway	-108.44	-100.09	-67.9791	-103.65	-112.675	-84.761	11.5707	1.91854e-05	6.32244	2.45113e-05	17.9717	1.44471e-05	2.01701	3.02437e-05	13.6539	1.7463e-05	4.02678	2.73882e-05	26.3673	1.01855e-05	14.8176	1.65816e-05	0.00194577	0.00663987
MAPK Family Pathway (Chromatin Remodeling)	-1.08331	-5.65279	-4.80788	-3.86945	-3.4105	-13.228	0	0.0255498	0	0.0255498	3.98042	0.00274402	0	0.0255498	3.75331	0.00305655	1.0632	0.0130257	0	0.0255498	-0.0888705	0.027106	0.00194577	0.00663987
MAPK Family Pathway (Cytoskeleton)	-2.47343	-0.483364	0.176186	-2.82407	1.91311	-10.6832	0	0.241716	0.619841	0.15559	4.86934	0.0100643	1.69096	0.0729398	0.703352	0.14658	1.0632	0.113415	0	0.241716	-1.22849	0.546271	0.09329	0.158829
MAPK Family Pathway (Gene Expression)	-16.3979	-4.95174	-2.93248	-1.66625	-0.0480048	-10.9382	-0.571588	0.0812414	0	0.061487	3.49241	0.0130985	-0.241123	0.0691069	0	0.061487	0.945316	0.0393379	0	0.061487	-1.4778	0.127557	0.00670628	0.019202
MAPK Family Pathway (IKBs Degradation)	-4.66426	-2.52717	-0.287112	4.11185	-2.38829	1.00353	-0.571588	0.868666	0	0.559058	1.10338	0.194625	0.884366	0.242766	0	0.559058	0.812299	0.260903	0	0.559058	0	0.559058	0.3017	0.388312
MAPK Family Pathway (Translation)	-1.40481	-1.00591	-0.138159	-0.380036	0.442733	-0.465568	0	0.122719	0	0.122719	0	0.122719	0	0.122719	0	0.122719	0	0.122719	0	0.122719	1.07351	0.00198472	0.0281858	0.0601834
MAPK Signaling Main Pathway	-255.035	-219.07	-161.184	-280.888	-300.04	-352.894	27.9108	0.00012578	19.6022	0.000144713	25.3141	0.000131362	12.9837	0.000162262	27.9085	0.000125785	37.0409	0.000108278	54.1754	8.2657e-05	20.6952	0.000142037	0.00194577	0.00663987
MAPK Signaling Pathway (Cell Survival, Inflammation, Apoptosis, Osmoregulation)	-9.10777	-4.36841	-0.493137	-8.5808	-12.1765	-6.10334	0	0.00956779	0.787358	0.00611953	1.50408	0.00418236	0	0.00956779	0	0.00956779	4.90853	0.000906074	-1.42309	0.0233505	0.481612	0.00725222	0.00298491	0.00932116
MAPK Signaling Pathway (Gene Expression)	-38.7664	-23.3162	-11.427	-31.3611	-16.6567	-31.2407	0	0.00172648	0.787358	0.00150525	7.3343	0.000540281	0.360726	0.00162068	1.99828	0.00122684	4.73088	0.000793772	1.46015	0.00134232	-0.996191	0.00206371	0.00194577	0.00663987
DDR pathway (MMR)	3.5044	-6.41438	-6.28911	-6.36911	6.66453	-5.66035	0	0.360577	0	0.360577	1.98295	0.127115	0	0.360577	0	0.360577	0	0.360577	0.974988	0.217573	3.49394	0.0576441	0.3017	0.388312
Mismatch Repair Main Pathway	4.83455	-8.53657	-10.0937	-6.42912	10.2475	-9.13146	0	0.404285	0	0.404285	5.16113	0.0626837	0	0.404285	0	0.404285	0	0.404285	0	0.404285	4.10331	0.0916258	0.245278	0.350959
Mitochondrial Apopotosis Main Pathway	60.4848	47.1904	28.2396	85.9787	73.2026	36.5244	-10.5452	0.000755698	-2.43268	0.00138101	-15.4077	0.000542332	-14.3193	0.000583115	-8.74612	0.000858972	-12.5217	0.000658732	-23.1416	0.000332685	-2.40742	0.00138375	0.00194577	0.00663987
Mitochondrial Apopotosis Pathway (Apoptosis)	0.984155	3.54145	-5.52388	-6.72903	-4.95379	-5.67826	0	0.137384	0	0.137384	0.397316	0.102326	0	0.137384	0	0.137384	-0.960259	0.279361	0	0.137384	0.697231	0.0821141	0.3017	0.388312
Mitochondrial Apopotosis Pathway (Depolarization)	-0.618471	-0.485651	-1.13305	0.873468	0	0.478337	0	0.647381	0	0.647381	0	0.647381	0	0.647381	0	0.647381	0	0.647381	-0.881423	0.060263	0	0.647381	0.846451	0.907152
Mitochondrial Apopotosis Pathway (DNA fragmentation)	0.745497	-1.75256	0.97176	5.0269	-1.91431	5.26157	0	0.329109	0	0.329109	-2.32269	0.0342966	-1.00353	0.121763	-0.757642	0.155768	-0.688001	0.167031	0.539559	0.537701	-0.491345	0.203334	0.196706	0.292348
Mitochondrial Apopotosis Pathway (Gene expression)	-0.618471	-2.29847	-0.661175	1.07485	-1.15784	1.69666	0	0.609286	0	0.609286	-0.809635	0.458718	0	0.609286	0	0.609286	0	0.609286	-0.881423	0.398877	-1.14319	0.232678	0.796253	0.856765
mTOR Main Pathway	-89.1284	-78.0888	-73.31	-115.408	-126.209	-100.97	9.93886	5.71786e-05	1.155	8.66306e-05	11.4134	5.3496e-05	7.43324	6.41559e-05	4.99332	7.19497e-05	8.24995	6.17753e-05	18.5584	3.92019e-05	-0.586463	9.44579e-05	0.00194577	0.00663987
mTOR Pathway (Actin organization)	-10.6276	-3.40791	5.95109	-15.3925	-10.4656	-9.28265	0.455997	0.0543546	0.588726	0.0515544	0.696441	0.0493978	5.40741	0.00918011	0	0.0653086	0.855898	0.0463846	1.06283	0.0427715	-0.137597	0.0690663	0.0388671	0.0716166
mTOR Pathway (Akt signaling)	-0.827054	-3.69966	3.21224	-10.2362	-0.510977	-1.1164	1.21203	0.123844	0	0.287128	0	0.287128	0	0.287128	0	0.287128	0	0.287128	0	0.287128	0	0.287128	0.0388671	0.0716166
mTOR Pathway (Scanning)	-1.29499	-1.8388	-4.1075	3.51389	-0.436405	-0.424482	0	0.486695	0.5468	0.254355	1.11984	0.123587	0	0.486695	-0.482807	0.793082	0	0.486695	0	0.486695	1.07351	0.131032	0.0707011	0.124303
mTOR Pathway (Translation on)	-7.9151	-11.1842	-16.4874	-6.39221	-7.42908	1.60697	0.455997	0.0179666	0.5468	0.0172613	5.03884	0.00306764	0.594655	0.0169023	-0.482807	0.0275377	0	0.0220426	0	0.0220426	1.07351	0.0137425	0.0281858	0.0601834
mTOR Pathway (VEGF pathway)	-1.37189	-1.42733	0.577101	-1.00422	1.37547	-0.495576	0.455997	0.127996	0	0.438494	0	0.438494	0	0.438494	0	0.438494	0	0.438494	0	0.438494	0	0.438494	0.3017	0.388312
NGF (Negative) Main Pathway	-3.27959	-6.29974	-2.63388	-2.94536	-5.35492	0.499247	0	0.0184465	0	0.0184465	0.0840479	0.0168094	0	0.0184465	-0.444636	0.0307652	0	0.0184465	0.527017	0.0105009	0	0.0184465	0.0281858	0.0601834
NGF (Negative) Pathway (Apoptosis)	-1.35497	-6.98001	-1.20906	-1.51312	-5.0087	0.299457	0	0.0669503	0	0.0669503	-1.15973	0.249219	0	0.0669503	-0.444636	0.110305	0	0.0669503	0	0.0669503	0	0.0669503	0.0388671	0.0716166
NGF (Positive) Main Pathway	-25.2316	-20.6857	9.17908	-25.4334	-13.8332	-28.5096	0.756033	0.0245055	0	0.0284612	2.63665	0.0170942	0.814631	0.0242257	4.2538	0.012714	-0.93018	0.0343446	3.7831	0.0138403	-1.8088	0.041169	0.0388671	0.0716166
NHEJ mechanisms of DSBs repair effect	3.99548	1.75965	-7.40168	-3.73177	3.5233	-7.56875	0	0.503639	0	0.503639	-0.548012	0.658855	0	0.503639	0	0.503639	0	0.503639	-0.0216614	0.509269	2.41353	0.127263	0.897279	0.924783
Notch Main Pathway	-6.20139	-1.03116	-5.30997	-3.66762	-6.32256	-8.58732	0	0.00443555	0.807363	0.0023663	2.6651	0.000694607	0.788364	0.00239974	0	0.00443555	1.47279	0.00147785	-1.66808	0.0207575	-1.74764	0.0225547	0.0045087	0.0134799
DDR Pathway (NER)	-0.781096	-9.64498	-3.43696	-3.08549	5.2069	-6.04105	0	0.207566	0	0.207566	6.59256	0.00550523	0.675652	0.135758	-1.20445	0.429636	0.412761	0.16018	0.465246	0.154975	2.81476	0.0370612	0.0388671	0.0716166
p38 (Negative) Main Signaling Pathway	-256.852	-175.381	-172.78	-217.811	-284.765	-233.319	24.6736	3.7536e-05	6.69609	5.41771e-05	3.81705	5.76012e-05	5.44576	5.56334e-05	4.52617	5.67344e-05	18.7513	4.22375e-05	38.3798	2.88526e-05	16.8297	4.39121e-05	0.00194577	0.00663987
p38 (Positive) Main Signaling Pathway	-256.278	-175.808	-172.78	-217.811	-284.301	-233.957	24.6736	3.64058e-05	6.69609	5.25512e-05	5.58074	5.38096e-05	5.44576	5.39643e-05	4.52617	5.50326e-05	18.7513	4.0967e-05	38.3798	2.7982e-05	16.8297	4.25917e-05	0.00194577	0.00663987
p53 Signaling (Negative) Main Pathway	-6.51919	2.32928	3.30249	8.14057	-15.0621	10.2354	-1.41672	0.659982	1.14991	0.85584	-2.00382	0.563715	-0.0945916	0.903118	0.287544	0.97724	1.83938	0.727825	3.1147	0.517811	3.1002	0.519956	0.438578	0.538712
p53 Signaling (Negative) Pathway (p53 Degradation)	0.810985	-2.72681	-6.81857	2.23851	-0.888097	-2.36718	-0.76401	0.534827	0	0.264246	1.1761	0.0824755	0.0648545	0.248011	-0.0976621	0.290516	0	0.264246	1.30436	0.0728015	2.01255	0.0373806	0.15558	0.24332
PAK Main Pathway	-110.542	-101.886	-123.759	-137.28	-168.532	-144.477	11.2748	2.9529e-05	12.4834	2.83309e-05	10.789	3.00276e-05	12.8477	2.79812e-05	10.4757	3.03545e-05	10.8807	2.99327e-05	28.8428	1.66781e-05	15.0592	2.59659e-05	0.00194577	0.00663987
PAK Pathway (Actin Cytoskeleton)	-50.8431	-69.539	-88.5075	-85.462	-122.102	-90.034	7.57068	0.000219525	12.8584	0.000168001	12.0579	0.000174792	5.42292	0.000245707	9.08345	0.000203066	2.61903	0.000285706	19.0634	0.000124789	14.595	0.00015432	0.00194577	0.00663987
PAK Pathway (Myosin Activation)	16.5425	-29.4468	-5.11943	-48.0871	-21.952	-35.3804	5.8944	0.0378192	5.11846	0.0416903	10.4202	0.0218737	6.97665	0.0330695	2.92304	0.0552198	2.61903	0.0574452	6.36707	0.0356573	3.50416	0.0512229	0.0388671	0.0716166
PPAR Main Pathway	-52.801	-46.4325	-46.7988	-80.7802	-92.6217	-94.9524	4.77143	0.000529504	5.71799	0.000498838	7.30358	0.000452059	3.24268	0.000583894	13.9755	0.0003044	12.293	0.000335401	14.8607	0.000289463	9.3709	0.000398655	0.00194577	0.00663987
PTEN Main Pathway	16.3223	19.5525	-17.4323	27.7316	12.0331	6.45158	-0.756033	0.129247	0	0.150659	-6.21835	0.0441055	-5.53956	0.0501717	-4.2538	0.0643178	0	0.150659	-8.27393	0.0301656	2.12614	0.231537	0.0388671	0.0716166
RANK Signaling in Osteoclast Main Pathway	-8.70693	-19.5345	-5.72665	-22.2886	-16.3187	-38.7922	-0.157264	0.0121888	0.547119	0.010515	7.71543	0.00276961	0.303384	0.0110623	4.2538	0.00508712	1.8755	0.00802795	5.2826	0.00421825	-0.52412	0.0131806	0.00194577	0.00663987
RANK Signaling in Osteoclast Pathway (IKBs Degradation)	-10.055	-7.47663	5.31561	-7.72222	-5.86687	-3.94593	-0.571588	0.104662	0	0.0754722	1.10338	0.0410295	0.884366	0.0461813	0	0.0754722	0.812299	0.0480291	0.48215	0.0575939	-0.978411	0.132469	0.0388671	0.0716166
RAS Main Pathway	-87.9509	-134.778	-84.7041	-189.619	-165.377	-227.633	31.3685	0.000574375	6.61735	0.00113895	27.6873	0.000632567	27.3515	0.000638216	31.9851	0.00056526	21.9233	0.000738373	54.6366	0.000323939	21.4559	0.000747838	0.00194577	0.00663987
Telomere Main Pathway	3.50683	-11.3199	-4.71798	-15.9752	5.6313	-9.462	1.44409	0.107358	-0.544001	0.223403	2.9516	0.0622522	0	0.182911	0	0.182911	0	0.182911	1.35304	0.111009	3.69609	0.047945	0.245278	0.350959
RNA Polymerase II Complex Pathway	0.54624	-4.5763	-4.58104	-10.4955	0.593521	-6.92024	0	0.0608704	1.26798	0.0259343	6.36352	0.00180841	-0.970756	0.122282	5.52425	0.00260802	-2.839	0.462201	2.98721	0.00927997	0.925298	0.0324076	0.0201368	0.0463048
Cell Cycle Pathway (SCC during S-phase)	2.55507	-5.7515	-6.98629	-9.55738	8.20005	-11.4416	0	0.272658	0.917588	0.187201	2.01687	0.118722	0.820508	0.194866	0.541899	0.218577	0	0.272658	0	0.272658	1.88478	0.125386	0.3017	0.388312
SMAD (Negative) Main Pathway	-32.2422	-13.3372	-2.18359	2.86893	-35.1343	-15.3674	0	0.0524969	-0.845493	0.0619303	-5.10418	0.146413	-1.03765	0.0643213	0.519557	0.0474854	-0.747128	0.0607436	2.24165	0.0342948	-1.08853	0.064971	0.0528075	0.0953415
SMAD (Negative) Pathway (Degradation)	4.26955	6.652	10.5316	0.811311	3.84038	5.55978	-0.76401	0.00604338	-0.518034	0.00717685	-9.06208	0.000116537	-2.54047	0.00198406	0.519557	0.0156566	0	0.0104735	-2.62522	0.0018908	-3.27552	0.00132406	0.00194577	0.00663987
Cell Cycle Pathway (Metaphase-Anaphase)	4.51179	-14.3157	-10.4272	-9.65985	-2.41539	-9.43574	0	0.0543041	-0.681565	0.0735725	9.96822	0.0017284	1.23944	0.031934	3.50532	0.0131057	1.17833	0.0327579	0	0.0543041	-0.730465	0.0752137	0.0281858	0.0601834
Cell Cycle Pathway (Origin of S-phase)	4.55481	-34.6923	-21.2244	-19.4405	13.3542	-19.8767	0	0.140779	0	0.140779	3.96314	0.070976	0.69444	0.124696	0	0.140779	0	0.140779	0	0.140779	2.64477	0.0889111	0.3017	0.388312
STAT3 Main Pathway	-141.727	-76.8098	-88.3246	-73.069	-122.298	-83.6651	4.70605	0.000281156	5.95705	0.000265379	1.50159	0.000326942	-3.29801	0.000413277	-1.73988	0.000382567	10.557	0.000215748	15.0177	0.000177832	11.0413	0.000211194	0.00194577	0.00663987
TGF beta Main Pathway	-134.717	-89.9156	-109.796	-142.953	-161.012	-91.7275	3.46574	0.000131797	3.7257	0.000130486	13.7422	9.00338e-05	4.36216	0.000127343	8.39004	0.000109416	7.97095	0.000111134	22.7224	6.5939e-05	4.30643	0.000127614	0.00194577	0.00663987
TGF beta Pathway (Epithelial mesehchymal transition)	-1.1164	-8.85758	-2.18613	-14.7227	-2.48364	-0.842766	0	0.0783211	0	0.0783211	1.6156	0.0331582	0	0.0783211	4.2538	0.00960468	0	0.0783211	5.72638	0.00524812	0	0.0783211	0.00194577	0.00663987
TGF beta Pathway (Post-transcriptional G1 arrest)	-10.8472	-4.08501	-15.0326	-8.73842	-13.1302	3.12662	0	0.0310027	0	0.0310027	5.41681	0.00425186	0.594655	0.0242058	0	0.0310027	0	0.0310027	4.04539	0.00666198	0	0.0310027	0.0201368	0.0463048
TGF beta Pathway (SnON degradation)	-6.54217	-6.47309	2.63375	-3.75702	-10.1896	-3.90848	0	0.0434141	0	0.0434141	0.496598	0.031107	5.4534	0.00214357	0	0.0434141	0	0.0434141	0	0.0434141	0	0.0434141	0.0281858	0.0601834
TGF beta Pathway (Tumor suppression)	-8.37935	-2.67367	0.748822	0.0423993	-5.83549	-0.109063	0	0.133252	0	0.133252	0.496598	0.0874426	0.617568	0.0790151	0	0.133252	0	0.133252	0	0.133252	0	0.133252	0.196706	0.292348
TGF beta Pathway (Tumorigenesis)	-8.37935	-2.67367	0.748822	0.0423993	-5.83549	-0.109063	0	0.133252	0	0.133252	0.496598	0.0874426	0.617568	0.0790151	0	0.133252	0	0.133252	0	0.133252	0	0.133252	0.196706	0.292348
TNF (Negative) Main Pathway	-8.1193	0.30095	-3.13822	-4.30778	-9.70572	1.89121	0	0.0930466	0	0.0930466	2.39229	0.0201064	0	0.0930466	0	0.0930466	0	0.0930466	0	0.0930466	1.62745	0.0319541	0.15558	0.24332
TNF (Negative) Pathway (Apoptosis)	-7.70052	-0.209449	-3.13822	-3.57941	-8.03055	0.783329	0	0.05915	0	0.05915	1.82724	0.0147077	0	0.05915	0	0.05915	0	0.05915	0	0.05915	1.62745	0.0169318	0.0201368	0.0463048
TNF (Positive) Main Pathway	-20.1335	-6.12279	-1.92026	0.923414	-16.323	2.4629	-0.571588	0.161225	0	0.13296	2.34716	0.0610826	0.884366	0.098821	0	0.13296	0.812299	0.101228	0.527017	0.11137	0	0.13296	0.245278	0.350959
TNF (Positive) Pathway (Gene expression)	-5.44062	-0.591265	-1.5697	1.366	-3.57474	1.20332	-0.571588	0.467472	0	0.248211	2.34716	0.0183456	0.884366	0.0883815	0	0.248211	0.812299	0.0960701	0.527017	0.134042	0	0.248211	0.196706	0.292348
TNF (Positive) Pathway (IKBs degradation)	-23.821	-6.14778	-3.90037	-8.36701	-23.3326	-13.617	-0.571588	0.0160417	0	0.0135466	5.93373	0.00291963	0.884366	0.0105119	0	0.0135466	1.8755	0.00799919	2.00642	0.00772226	-1.22849	0.0195807	0.00194577	0.00663987
TRAF (Negative) Main Pathway	-3.54037	0.486557	1.68417	2.39983	-2.34796	10.5854	0	0.482701	0	0.482701	0	0.482701	0	0.482701	0	0.482701	0	0.482701	0.997249	0.798994	0	0.482701	0.366157	0.464609
TRAF (Negative) Pathway (IKBs Degradation)	-12.3167	-3.89316	0.226226	3.04213	-10.5041	3.20662	-0.571588	0.356634	0	0.2761	1.10338	0.165732	0.884366	0.183563	0	0.2761	0.812299	0.189831	0	0.2761	0	0.2761	0.698535	0.792858
TRAF (Positive) Main Pathway	-36.6035	-10.919	-1.34906	-30.3366	-33.687	-14.0093	-1.3356	0.0195712	-0.971261	0.0182956	-2.09669	0.0225751	0.394095	0.0142893	2.71663	0.00956776	0.212506	0.0147596	3.55641	0.00832401	4.81096	0.0067978	0.00298491	0.00932116
TRAF (Positive) Pathway (IKBs Degradation)	-12.3167	-3.89316	0.226226	3.04213	-10.5041	3.20662	-0.571588	0.356634	0	0.2761	1.10338	0.165732	0.884366	0.183563	0	0.2761	0.812299	0.189831	0	0.2761	0	0.2761	0.698535	0.792858
Transcription of mRNA Pathway	-0.623883	-3.70967	-3.215	-8.12298	-0.44115	-5.60696	0	0.0298605	1.26798	0.00972732	7.85706	0.000214867	0.98873	0.0122698	5.52425	0.000628083	-0.969711	0.0789511	2.98721	0.00274061	1.52803	0.00789198	0.0045087	0.0134799
Cell Cycle Pathway (End of S-phase)	1.48824	1.54106	-2.14294	-2.25416	0.130237	-2.52726	-3.69717	0.0110722	0	0.458277	1.65444	0.0329638	-1.01368	0.64196	0.734328	0.141727	0	0.458277	0	0.458277	0.35024	0.266058	0.796253	0.856765
Translation Regulation of EIF4F activity	-13.9964	-15.1699	-10.9439	-14.1017	-3.0504	-5.03721	0.756033	0.00318881	0.447001	0.00360228	8.05417	0.000318852	1.92062	0.00205841	0.415808	0.0036474	0.576898	0.00342127	3.43083	0.00122191	0.912928	0.00300029	0.00194577	0.00663987
Ubiquitin Proteasome Main Pathway	1.71928	-29.4024	-12.0394	-37.8831	-11.9489	-24.8551	0.129802	0.0219058	1.60517	0.0166645	15.5579	0.00196096	4.61475	0.0098376	1.18455	0.0179972	0.565457	0.0201852	7.64661	0.00601806	8.44114	0.00532338	0.00982327	0.0256464
Ubiquitin Proteasome Pathway (Degraded Protein)	0.789076	-24.3788	-4.16047	-18.8402	-8.46412	-12.1342	-0.356328	0.0357632	0.518034	0.0274259	4.29835	0.00958073	3.08158	0.0132169	0.187355	0.0302925	0.565457	0.0270403	4.1107	0.010058	1.39578	0.0211878	0.00982327	0.0256464
VEGF Main Pathway	-23.5587	-25.9216	-2.58374	-27.0448	-13.6626	-28.2987	5.30661	0.00161217	0.619841	0.00394449	6.17654	0.00138537	7.48294	0.00111158	4.95716	0.00171543	1.0632	0.00360209	10.4282	0.000697383	0.38839	0.00413829	0.00194577	0.00663987
VEGF Pathway (Actin Reorganization)	-8.04536	-18.8382	-2.19722	-11.8851	-6.89564	-17.1384	5.30661	0.00158453	0.619841	0.00698864	4.647	0.00191079	1.69096	0.00481091	4.95716	0.0017484	1.0632	0.00597136	7.917	0.000799043	0	0.00876721	0.00194577	0.00663987
VEGF Pathway (Nitric Oxide Production)	-1.93576	-3.64741	-6.23141	-6.52615	-0.334387	-1.81753	0	0.0211847	0	0.0211847	0	0.0211847	0	0.0211847	0	0.0211847	0	0.0211847	0	0.0211847	0	0.0211847	0.00194577	0.00663987
Wnt Main Pathway	-68.9543	-87.1179	-38.1418	-89.3569	-96.7638	-81.7337	6.56837	0.000201098	3.28125	0.000243549	5.24044	0.000217092	12.8671	0.000141925	30.4591	5.97532e-05	10.3132	0.000163009	31.5169	5.69717e-05	8.39244	0.000181355	0.00194577	0.00663987
Wnt Pathway (Ctnn-b Degradation)	-0.774652	-2.92304	-5.64941	2.50633	1.00174	-1.88884	-0.76401	0.676244	0	0.32581	2.93541	0.0160245	0.0648545	0.304456	-0.0976621	0.360378	0	0.32581	0.422936	0.207629	3.25307	0.012127	0.121335	0.199027
