# Supplementary material for: Large-scale profiling of signalling pathways reveals an asthma specific signature in bronchial smooth muscle cells
Source: Oncotarget. 2016 Feb 5;7(18):25150–61. doi: 10.18632/oncotarget.7209 (PMC5039037; doi:10.18632/oncotarget.7209)
Supplement: Supplementary file 6 [file oncotarget-07-25150-s006.xlsx]

## Sheet: All_clusters_list
Supplementary Table S6. List of signaling pathways forming 7 clusters by hierarchical clustering analysis.
CLUSTER 1
Mitochondrial Apopotosis Pathway (DNA fragmentation)
DNA Repair Mechanisms Pathway
NGF (Negative) Pathway (Apoptosis)
GSK3 Pathway (Degradation)
cAMP Pathway (Degradation of Cell Cycle Regulators)
SMAD (Negative) Pathway (Degradation)
AKT Pathway (Blocks Apoptosis)
AKT Pathway (ERK Pathway)
AKT Pathway (Survival Genes)
CLUSTER 2
AKT Pathway (NF-kB Pathway)
AKT Pathway (Genetic Stability)
AKT Pathway (Insulin Stimulated Mitogenesis)
AKT Pathway (Neuroprotection)
AKT Pathway (Respiratory Burst)
AKT Pathway (Apoptosis Inhibition)
AKT Pathway (p73 Mediated Apoptosis)
AKT Pathway (Regeneration of Cyclic Nucleotide)
AKT Pathway (Cardiovascular Homeostasis)
AKT Pathway (Glucose Uptake)
AKT Pathway (Cell Cycle Progression)
AKT Pathway (Aggregation & Neurodegeneration)
AKT Pathway (Caspase Cascade)
AKT Pathway (JNK Pathway)
AKT Pathway (Death Genes)
AKT Pathway (Elevation of Glucose Import)
Androgen Receptor Pathway (Degradation)
SMAD (Negative) Main Pathway
CLUSTER 3
PPAR Main Pathway
ILK Pathway (Cytoskeletal reorganization)
ILK Pathway (Wound healing)
ILK Pathway (Cell migration/retraction)
ILK Pathway (Regulation of junction assembly of desmosomes)
ILK Pathway (Cell adhesion cell motility & opsonization)
ILK Pathway (Regulation of intermediate filaments)
ILK Pathway (Apoptosis)
ILK Pathway (Cell cycle proliferation)
ILK Pathway (G2-phase arrest)
ILK Pathway (Cell motility)
Integrin SIgnaling Main Pathway
CLUSTER 4
mTOR Main Pathway
cAMP Main Pathway
cAMP Pathway (Myocardial Contraction)
IP3 Main Pathway
AKT Pathway (Cell Cycle)
HIF1Alpha Pathway (VEGF pathway)
ATM Pathway (G2/M Checkpoint Arrest)
NGF (Negative) Main Pathway
Chemokine Main Pathway
PAK Main Pathway
HGF Pathway (Cell polarity & motility)
TRAF (Negative) Main Pathway
Glucocorticoid Receptor Pathway (SMAD signaling)
TGF beta Main Pathway
CREB Main Pathway
Androgen Receptor Pathway
GPCR Main Pathway
G-protein Pathway (Ras family GTPases)
IL-10 Pathway (Stability determination)
Wnt Main Pathway
GSK3 Main Pathway
TGF beta Pathway (Epithelial mesehchymal transition)
Cellular Anti Apoptosis Main Pathway
VEGF Main Pathway
RAS Main Pathway
JAK mStat Pathway (Akt pathway)
VEGF Pathway (Actin Reorganization)
Caspase Cascade (Apoptosis)
Caspase Cascade (ICAD Degradation)
HIF1-Alpha Main Pathway
p38 (Negative) Main Signaling Pathway
p38 (Positive) Main Signaling Pathway
AKT Main Pathway
ERK Signaling Main Pathway
ILK Main Pathway
JNK Main Pathway
MAPK Signaling Main Pathway
CLUSTER 5
Telomere Main Pathway
AHR Pathway (PS2 Gene Expression)
AHR Pathway (C-MycExpression)
AHR Pathway (Cath-D Expression)
p53 Signaling (Negative) Pathway (p53 Degradation)
DDR pathway (MMR)
Androgen Receptor Pathway (Sexual Differentiation & Sexual Maturation at Puberty)
Androgen Receptor Pathway (Prostate Differentiation & Development)
Androgen Receptor Pathway (Gonadotropin Regulation)
Androgen Receptor Pathway (Histone Modification)
DDR Pathway (BRCA1-induced responses)
HGF Pathway (Cell cycle progression)
mTOR Pathway (Scanning)
DDR pathway Apoptosis
DDR Main pathway
Cell Cycle Pathway (End of S-phase)
Cellular Anti Apoptosis Pathway (Apoptosis)
Mismatch Repair Main Pathway
TNF (Negative) Pathway (Apoptosis)
Cell Cycle Pathway (Origin of S-phase)
Hedgehog Pathway (Target genes(WNT & Ptc & BMP))
Chromatin Main Pathway
TNF (Negative) Main Pathway
Fas Signaling Pathway (Negative)
Wnt Pathway (Ctnn-b Degradation)
BRCA1 Main Pathway
Cell Cycle Pathway (SCC during S-phase)
CLUSTER 6
Circadian Main Pathway
Mitochondrial Apopotosis Pathway (Apoptosis)
Caspase Cascade Main
GSK3 Pathway (Translation)
IGF1R Signaling Pathway (Protein synthesis)
AHR Pathway (AHR Degradation)
Translation Regulation of EIF4F activity
mTOR Pathway (Translation on)
Interferon Pathway (Transcription)
Glucocorticoid Receptor Pathway (Cell cycle arrest)
ATM Pathway (Synaptic Vesicle Transport)
ATM Pathway (S-Phase Arrest)
ATM Pathway (NF-kB Pathway)
ATM Pathway (Checkpoint Activation)
ATM Pathway (Apoptosis)
ATM Pathway (Cell Cicle Checkpoint Control)
AHR Main Pathway
Ubiquitin Proteasome Main Pathway
Hedgehog Pathway (Repression of target genes(Hh & BMP))
JAK mStat Pathway (JAK degradation)
DDR Pathway (NER)
CLUSTER 7
Integrin SIgnaling Pathway (Focal adhesion and stress fibers)
MAPK Family Pathway (Cytoskeleton)
Fas Signaling Pathway (Positive)
GPCR Pathway (Gene expression)
TNF (Positive) Pathway (Gene expression)
TNF (Positive) Pathway (IKBs degradation)
GSK3 Pathway (Gene expression)
Cell Cycle Pathway (Metaphase-Anaphase)
MAPK Family Pathway (Gene Expression)
MAPK Signaling Pathway (Gene Expression)
JAK mStat Main Pathway
IGF1R Signaling Pathway (IKB degradation)
RANK Signaling in Osteoclast Pathway (IKBs Degradation)
CD40 Pathway (Gene Expresion)
CD40 Pathway (IKBs Degradation)
TRAF (Positive) Pathway (IKBs Degradation)
TRAF (Negative) Pathway (IKBs Degradation)
IL-6 Pathway (IKBs degradation)
MAPK Family Pathway (IKBs Degradation)
JNK Pathway (Apoptosis Inflammation Tumorigenesis Cell Migration)
Notch Main Pathway
